# Supplementary material for: Structural basis of broad protection against influenza virus by human antibodies targeting the neuraminidase active site via a recurring motif in CDR H3
Source: Nat Commun. 2025 Aug 1;16:7067. doi: 10.1038/s41467-025-62174-2 (PMC12316933; doi:10.1038/s41467-025-62174-2)
Supplement: Supplementary file 4 — Source data [file 41467_2025_62174_MOESM4_ESM.xlsx]

## Sheet: Fig. 3b
	Recombinant NAs	KD of DA03E17 Fab (M)
	A/CA09 N1	2.188e-09
	A/TX24 N1	3.764e-09
	A/PT09 N2	3.097e-08
	A/IN11 N2	4.534e-09
	A/IN11 N2 NAT	1.086e-07
	A/KS17 N2	2.682e-07
	A/HK19 N2	2.933e-07

## Sheet: Fig. 5d
	Long CDR H3 with the central DR motif	Donor	Total	IGHD3-22	IGHD2-2	IGHD3-10	IGHD3-3	IGHD2-15	IGHD5-12	IGHD6-13	IGHD3-9	IGHD6-19	IGHD4-17	IGHD2-21	IGHD3-16	IGHD1-26	IGHD6-6	IGHD2-8	IGHD1-1	IGHD4-4	IGHD1-20	IGHD1-7	IGHD7-27	IGHD6-25	IGHD5-18	IGHD5-5
		1	846.766	220.558	117.326	116.81	40.9836	39.0405	61.0976	29.9491	16.5877	31.4963	44.102	21.1335	19.5623	15.4483	11.6702	12.4378	7.89207	4.18591	4.52175	2.36282	4.58172	1.95503	23.0645
		2	974.994	252.654	85.8399	71.4261	98.5552	41.8183	49.9891	51.1367	45.4447	58.9403	43.7921	27.5422	27.9094	21.2534	21.6665	15.1023	7.39049	8.90532	5.78387	7.62001	5.04941	2.4788		24.6962
		3	787.783	351.233	38.9022	57.6576	12.6335	54.3184	37.9004	49.9773	28.0496	28.1053	22.4286	16.7519	13.6909	21.8164	6.95676	14.8596	5.39844	3.22793	5.67671	2.22616	2.00355	1.00177		12.9674
		4	1163.73	238.7	106.705	131.694	52.165	55.2934	108.401	95.6987	100.523	36.9377	45.8329	25.9318	23.4064	18.7327	25.6679	15.7927	17.715	10.6667	4.14606	7.80214	7.87752	2.18611		31.8493
		5	789.978	172.909	104.341	78.8936	55.2611	42.9849	53.6668	47.915	34.3512	38.9133	28.0843	22.6391	17.5742	17.1204	14.827	8.97717	14.4346	5.18762	4.52537	4.18199	7.10079	1.21412		14.8761
		6	1016.03	283.186	37.4929	120.535	36.4339	82.4986	78.2771	60.6039	83.529	47.7104	38.2942	22.1093	24.7854	18.2599	14.4963	10.933	10.4036	3.43446	7.14082	3.39153	1.87464	1.24499		29.3933
		7	1457.34	439.109	127.713	94.2711	109.354	68.522	86.9585	60.2313	47.8808	65.6264	65.7118	41.8646	44.7368	31.6799	31.2219	27.4957	22.3723	12.8319	11.1861	11.6286	4.4403	2.82565	49.674
		8	809.832	122.761	147.733	38.5024	104.651	38.6534	25.7853	33.5105	71.9605	22.2325	11.7464	62.9011	21.6994	13.0621	23.5975	14.1345	18.2143	4.08597	3.5991	9.75578	3.48509	2.27101	15.4903
		9	1016.35	315.824	81.3188	53.5831	94.6461	60.8061	42.7456	40.5176	23.1926	30.992	29.6988	69.0168	32.1262	26.3802	24.7661	13.0842	22.6971	7.31954	5.74595	7.11076	14.5144	1.34612	18.9143
		10	902.36	271.18	65.8298	79.5853	60.5241	71.725	42.249	24.7599	90.1967	25.3494	23.5808	15.9171	18.4716	11.2009	18.2751	19.0612	22.5983	12.1834	6.09171	3.53712	1.37555	1.17904		17.4891
		11	1020.91	166.975	172.372	118.232	43.3461	51.4418	75.7291	54.3091	87.8728	59.0316	40.6475	25.9739	36.0936	12.6496	8.60175	13.9989	12.6496	5.56584	3.03591	3.87922	3.20457	0.843309		24.4559
		12	755.247	58.3991	52.1293	104.617	17.5556	61.4445	69.864	88.8526	68.61	53.2041	49.2631	24.1837	24.9002	18.4513	10.39	6.44898	10.2109	12.5397	4.12018	4.29932	1.79138	3.58277		10.39
		13	677.841	184.306	59.8397	58.8139	60.0676	67.9323	26.2155	22.3401	26.3295	27.2413	26.6714	25.5316	16.7551	8.66251	11.1701	10.4862	6.72484	1.25378	7.06678	4.44523	3.07747	0.911843		21.9982
		14	766.812	179.244	53.185	53.2667	98.282	33.6593	37.0906	35.2116	26.3883	50.4073	27.3686	18.8721	24.6726	11.7644	16.3395	42.8094	10.2122	6.53579	2.77771	16.2578	1.47055	1.87904		19.1172
	Long CDR H3 with the central RD motif	Donor	Total	IGHD2-2	IGHD3-22	IGHD3-10	IGHD3-3	IGHD2-15	IGHD6-13	IGHD6-19	IGHD5-12	IGHD2-21	IGHD3-9	IGHD4-17	IGHD3-16	IGHD1-26	IGHD6-6	IGHD2-8	IGHD4-4	IGHD1-1	IGHD1-7	IGHD6-25	IGHD7-27	IGHD1-20	IGHD5-18	IGHD5-5
		1	918.754	86.4529	122.267	89.2115	80.9237	57.4874	44.2939	57.0196	45.0376	60.7617	18.123	49.1275	58.267	21.1095	19.6222	20.078	24.4438	8.6237	11.5622	2.85458	1.29535	3.19041	37.0016
		2	1483.06	192.658	178.29	114.622	206.108	76.9805	81.0659	95.0206	85.8399	50.5859	44.8479	54.9926	75.7411	47.4644	40.533	32.3621	20.7944	9.68568	14.276	3.53458	2.5247	0.87217		54.2582
		3	781.772	58.1585	101.346	89.1021	40.5161	74.799	46.7494	45.5807	45.0798	34.4499	38.7909	66.2283	30.9993	16.5293	15.4718	13.6909	14.7483	7.01241	4.06275	7.34633	1.16874	0.612195		29.3297
		4	1577.92	258.639	134.936	217.178	104.669	75.7222	142.323	79.2275	123.025	71.9531	73.8376	54.7657	45.2298	37.9176	44.6644	18.5442	11.8728	9.83748	13.5689	4.56067	2.44995	1.46997		51.5243
		5	1176.76	186.669	78.5747	118.212	107.407	72.2711	91.6235	63.7232	50.6744	46.9094	33.0144	40.2746	34.6087	117.905	32.7691	16.7525	15.2072	9.89696	6.85551	2.3424	2.73485	11.9573		36.3747
		6	1600.52	106.855	155.295	226.775	73.6835	88.3515	278.807	86.6057	155.309	51.6028	73.9554	48.2685	66.1992	36.0762	26.6028	23.7121	10.103	17.988	7.84202	3.52032	1.45965	2.11792		59.3876
		7	2026.73	313.787	196.088	151.195	211.318	125.384	101.855	102.243	130.578	90.5139	88.9768	77.224	85.8485	60.5496	66.3096	49.7904	26.7194	21.0992	16.9539	4.18413	2.3987	8.26735	95.4432
		8	1232.26	290.023	87.8668	56.3376	316.453	29.7265	61.2279	35.3131	24.2231	36.3084	31.563	17.9585	22.7532	34.2377	62.482	43.8147	12.2055	24.1584	8.90531	3.42038	5.18603	3.44195	24.6575
		9	1357.26	225.089	114.984	91.879	190.386	70.0856	68.1568	57.6028	51.5047	49.9935	54.9261	66.3837	69.0635	39.4146	61.3607	20.9708	21.0145	13.7261	12.5576	3.77974	13.6887	9.00219	51.6886
		10	1339.19	109.258	180.197	121.048	80.7643	96.6814	50.1093	58.5591	216.354	54.2359	84.3015	41.2664	47.3582	28.4935	23.5808	30.2621	9.03932	12.3799	9.62884	2.16158	2.9476	1.37555		79.1923
		11	1383.36	231.404	103.221	213.863	75.5604	110.305	102.209	63.2481	51.7791	75.0545	90.234	43.5147	48.7432	26.6486	29.3471	21.2514	11.3003	14.6736	10.457	2.1926	3.03591	3.87922		51.4418
		12	1041.15	107.841	40.6644	199.381	44.6055	90.1066	82.2245	81.8662	46.0386	42.0975	94.7642	50.1587	51.9501	10.39	15.2268	16.6599	11.8231	11.644	4.6576	0.895692	2.86621	1.61225		33.678
		13	1051.35	168.463	142.931	84.3455	136.207	62.6892	66.6785	57.6741	49.4675	40.9189	26.4434	34.3081	28.723	23.8219	22.4541	30.4328	8.89047	11.2841	14.7035	1.25378	1.82369	1.36776		36.4737
		14	1512.55	125.079	141.745	123.69	141.745	68.3807	62.09	72.2205	50.9792	41.0121	26.3883	49.5086	38.071	26.7967	27.4503	17.4015	8.33314	5.71882	7.35277	1.55225	2.61432	0.898671		473.518

## Sheet: Fig. 5f
	Donor	DA03E17	DA03E17_DR	1G05	1G05_DR	Z2B3	Z2B3_DR
	1	1194.52	1.28336	177.116	9.6312	6.15293	0.01
	2	2066.97	2.0649	438.93	22.4033	37.401	0.08539
	3	915.001	0.557737	170.467	5.6729	6.39087	0.01
	4	915.269	1.42091	217.125	12.5513	11.2177	0.01
	5	1129.91	8.05678	99.629	6.09171	5.30569	0.01
	6	3931.5	4.72253	420.305	21.0827	11.1317	0.01
	7	4241.28	13.9728	423.841	17.3764	3.76191	0.01
	8	1380.87	0.911843	198.668	3.64737	5.69902	0.01
	9	1575.53	1.06207	207.103	11.8461	7.35277	0.01
	10	2221	2.06567	303.24	16.2958	14.4597	0.01
	11	1828.62	0.612195	190.671	11.6874	3.00532	0.01
	12	4206.82	18.0919	551.05	32.5278	11.4959	0.01
	13	2221.8	1.88864	238.667	16.9732	5.42064	0.024528
	14	5221.91	5.0229	436.348	27.0607	11.2192	0.01

## Sheet: Fig. 6b
	Time (sec)	DA03E17	CR12042	CR12044	AF9C-GL	Z2C2-GL	Z1A11-GL
	0	0.0712706	0.045051	0.0121978	-0.0055272	-0.0163428	-0.0069243
	0.2	0.0947272	0.059097	0.0173101	-0.0042118	-0.0159162	-0.0058888
	0.4	0.122181	0.0752238	0.0225374	-0.0024635	-0.0159298	-0.0046075
	0.6	0.153772	0.0932248	0.0284774	-0.0008576	-0.0158653	-0.0034347
	0.8	0.189069	0.112496	0.0350624	0.00104955	-0.0154653	-0.0019366
	1	0.226785	0.132624	0.0423587	0.00338031	-0.0153609	-0.000467
	1.2	0.266551	0.153254	0.0500083	0.00552065	-0.0150858	0.00080635
	1.4	0.307727	0.173747	0.0578263	0.00725608	-0.01472	0.00187106
	1.6	0.349419	0.19377	0.0653312	0.00895806	-0.0141888	0.00315834
	1.8	0.390094	0.211919	0.0726528	0.0107062	-0.0139892	0.00451889
	2	0.428572	0.227638	0.0800214	0.0123572	-0.0133366	0.00565413
	2.2	0.463397	0.240726	0.085944	0.0137714	-0.0133177	0.00637888
	2.4	0.496624	0.252788	0.0917586	0.0151413	-0.013194	0.00728642
	2.6	0.528793	0.264489	0.0974382	0.0159486	-0.0127803	0.0081212
	2.8	0.559638	0.274341	0.103045	0.0168797	-0.0123641	0.00912939
	3	0.589035	0.283079	0.108458	0.0173262	-0.0116376	0.0106658
	3.2	0.618099	0.291248	0.114086	0.0187877	-0.0113754	0.0118004
	3.4	0.646169	0.29906	0.119472	0.019683	-0.0111589	0.0127958
	3.6	0.673386	0.306209	0.124608	0.0209411	-0.011562	0.0142968
	3.8	0.699428	0.31291	0.129158	0.0219871	-0.0115686	0.0152851
	4	0.72415	0.319189	0.133885	0.0227843	-0.0110173	0.0160949
	4.2	0.748132	0.324787	0.138883	0.0238434	-0.0112028	0.0169404
	4.4	0.770917	0.329979	0.142737	0.0249306	-0.0114902	0.0181298
	4.6	0.793643	0.334799	0.14668	0.0260974	-0.0119683	0.0190508
	4.8	0.815449	0.339691	0.150784	0.0275554	-0.0118042	0.0203877
	5	0.836037	0.344044	0.155246	0.0288988	-0.0117498	0.0211329
	5.2	0.856387	0.348235	0.159367	0.0298247	-0.0115822	0.022204
	5.4	0.875999	0.351997	0.162973	0.0304324	-0.0113231	0.0228362
	5.6	0.895084	0.355628	0.166575	0.0313611	-0.0110501	0.0239661
	5.8	0.913166	0.358312	0.170598	0.0326029	-0.0111584	0.024748
	6	0.930375	0.361542	0.173938	0.0334422	-0.0109595	0.0255979
	6.2	0.947364	0.364738	0.177177	0.0341551	-0.0112555	0.0270301
	6.4	0.963843	0.36749	0.180762	0.0346664	-0.0112524	0.0280479
	6.6	0.979547	0.370811	0.184251	0.0352811	-0.0115176	0.0291838
	6.8	0.994573	0.373102	0.187602	0.0360575	-0.0116202	0.0302687
	7	1.00873	0.375348	0.190617	0.0366889	-0.0115278	0.0315505
	7.2	1.02276	0.37774	0.193719	0.0377105	-0.0116468	0.032439
	7.4	1.03601	0.380108	0.196148	0.0380554	-0.011715	0.0335941
	7.6	1.04857	0.38213	0.198688	0.0390019	-0.0122291	0.0345437
	7.8	1.06054	0.383773	0.201206	0.0396665	-0.0119908	0.0350836
	8	1.07224	0.385491	0.203996	0.0399579	-0.011752	0.0360551
	8.2	1.08374	0.387117	0.206726	0.0402692	-0.0119561	0.0372919
	8.4	1.09448	0.389033	0.208708	0.0407033	-0.0121239	0.0383522
	8.6	1.10573	0.390933	0.210791	0.04147	-0.0123886	0.0393428
	8.8	1.11617	0.393044	0.213488	0.0420198	-0.0116578	0.0405687
	9	1.12611	0.39481	0.216036	0.0423809	-0.0114033	0.0413959
	9.2	1.13601	0.396394	0.217991	0.0433468	-0.0113522	0.0425869
	9.4	1.14581	0.397751	0.219913	0.0437287	-0.0110988	0.0431045
	9.6	1.15544	0.399236	0.221834	0.0443137	-0.0110789	0.0437515
	9.8	1.16437	0.400641	0.224134	0.0447598	-0.0113871	0.0446144
	10	1.1732	0.402488	0.225677	0.0451528	-0.0115555	0.045842
	10.2	1.18212	0.404244	0.22772	0.0454973	-0.0118126	0.0474265
	10.4	1.19036	0.406057	0.229459	0.0462577	-0.0119426	0.0477746
	10.6	1.1982	0.40798	0.231147	0.0469591	-0.0121408	0.0484408
	10.8	1.20588	0.409161	0.232729	0.04768	-0.0123772	0.0490997
	11	1.21331	0.409963	0.234486	0.0479649	-0.0121494	0.0500923
	11.2	1.22076	0.411213	0.236011	0.048484	-0.0119698	0.0509734
	11.4	1.22796	0.412565	0.237567	0.0490555	-0.0119995	0.0519517
	11.6	1.23475	0.413903	0.23915	0.0498962	-0.0125297	0.0525468
	11.8	1.24128	0.415276	0.241111	0.0500592	-0.0122749	0.0532373
	12	1.24774	0.417094	0.243145	0.050136	-0.0123909	0.0541963
	12.2	1.2537	0.418658	0.244683	0.0502418	-0.0124673	0.055375
	12.4	1.25935	0.420041	0.246447	0.050793	-0.0128996	0.0557322
	12.6	1.26524	0.421367	0.24818	0.0512188	-0.013095	0.056693
	12.8	1.27082	0.423008	0.250024	0.0516269	-0.0130418	0.0573417
	13	1.27633	0.423854	0.251346	0.0521117	-0.0132556	0.0578274
	13.2	1.28206	0.425121	0.252789	0.052893	-0.0133146	0.0584679
	13.4	1.28765	0.425892	0.254242	0.0530814	-0.0134116	0.0592659
	13.6	1.29242	0.427033	0.255183	0.0534756	-0.0137913	0.0596063
	13.8	1.29774	0.427902	0.256638	0.0537035	-0.0138503	0.060658
	14	1.30304	0.428971	0.257336	0.054238	-0.0137162	0.0610512
	14.2	1.30804	0.430268	0.258701	0.0542319	-0.0135482	0.0619512
	14.4	1.31311	0.431258	0.259886	0.0546146	-0.013399	0.0624206
	14.6	1.31765	0.432033	0.261005	0.0548342	-0.0133823	0.0635838
	14.8	1.3224	0.432827	0.262059	0.0551579	-0.0132717	0.0646662
	15	1.32701	0.433467	0.263133	0.0557085	-0.0125422	0.0654364
	15.2	1.33158	0.434824	0.264079	0.0564279	-0.0125837	0.0660446
	15.4	1.33545	0.43645	0.265512	0.05668	-0.0126977	0.0666766
	15.6	1.33943	0.4378	0.266611	0.0568533	-0.0123557	0.0673838
	15.8	1.34323	0.439023	0.267763	0.0569911	-0.0116583	0.0676628
	16	1.34695	0.440036	0.269054	0.0573869	-0.0115019	0.0689747
	16.2	1.35082	0.441048	0.270351	0.0578023	-0.0109436	0.0698712
	16.4	1.35424	0.441955	0.271899	0.0582892	-0.0109029	0.0701881
	16.6	1.3576	0.442745	0.272929	0.0581735	-0.0107335	0.0711617
	16.8	1.36109	0.443888	0.274393	0.0585341	-0.0105182	0.071636
	17	1.36393	0.444664	0.276084	0.0590892	-0.0105516	0.0723881
	17.2	1.3672	0.446113	0.277183	0.0594954	-0.0107635	0.0735489
	17.4	1.37014	0.446821	0.278703	0.0599807	-0.0108417	0.0744593
	17.6	1.37306	0.447948	0.279894	0.0604486	-0.0108603	0.0747944
	17.8	1.3767	0.44846	0.28125	0.0607711	-0.0109129	0.0752916
	18	1.37967	0.449147	0.282336	0.0611175	-0.0108097	0.075563
	18.2	1.38278	0.449908	0.284119	0.061295	-0.0112383	0.0764323
	18.4	1.38568	0.450981	0.284948	0.0617024	-0.0115727	0.0774955
	18.6	1.38825	0.451571	0.286356	0.0622505	-0.0119378	0.0782794
	18.8	1.39133	0.452443	0.287255	0.0626593	-0.0119908	0.0784184
	19	1.3941	0.453497	0.288174	0.0626945	-0.0118777	0.0789219
	19.2	1.39698	0.454315	0.289091	0.0629168	-0.0120704	0.0796064
	19.4	1.39993	0.455409	0.289857	0.062766	-0.0120943	0.0802062
	19.6	1.40304	0.456138	0.290139	0.0627407	-0.0114655	0.0809602
	19.8	1.40547	0.456727	0.290363	0.0628617	-0.011435	0.0814084
	20	1.40812	0.457422	0.290929	0.0626549	-0.0114212	0.0827243
	20.2	1.41133	0.458423	0.291597	0.0629316	-0.0112646	0.0831944
	20.4	1.41385	0.459306	0.291911	0.062992	-0.0114526	0.0838928
	20.6	1.41662	0.460564	0.29229	0.0627042	-0.0115752	0.0849249
	20.8	1.41909	0.461673	0.293346	0.0630681	-0.0117686	0.0856569
	21	1.42122	0.462641	0.294114	0.0630678	-0.0118724	0.0863267
	21.2	1.42382	0.463378	0.294522	0.0632702	-0.0120801	0.0870868
	21.4	1.42585	0.464312	0.295669	0.0636429	-0.0118085	0.0877343
	21.6	1.42807	0.465114	0.296401	0.0640908	-0.0118982	0.0883552
	21.8	1.43044	0.465914	0.297365	0.0642151	-0.0118347	0.0884628
	22	1.43245	0.466618	0.298406	0.0643303	-0.0120188	0.0890446
	22.2	1.4343	0.467566	0.299414	0.0645833	-0.0119442	0.0895495
	22.4	1.43621	0.468649	0.300261	0.0650105	-0.0120356	0.0900139
	22.6	1.43841	0.469923	0.301164	0.0653163	-0.0122811	0.0900706
	22.8	1.44054	0.47103	0.302018	0.0654526	-0.0117333	0.0903461
	23	1.44268	0.472065	0.302675	0.0654867	-0.0117018	0.0910178
	23.2	1.44532	0.472786	0.303165	0.0661515	-0.0118055	0.0914681
	23.4	1.4478	0.473833	0.303921	0.0663526	-0.0120187	0.091725
	23.6	1.44988	0.474765	0.304835	0.0665192	-0.0120256	0.0922929
	23.8	1.45221	0.475531	0.30522	0.0666145	-0.0120667	0.0926007
	24	1.45501	0.476422	0.305984	0.0668394	-0.012284	0.0933984
	24.2	1.45788	0.477679	0.307006	0.067756	-0.0122132	0.0937751
	24.4	1.46046	0.478493	0.307723	0.0673535	-0.0122891	0.0943195
	24.6	1.46278	0.479121	0.308691	0.0678167	-0.0121628	0.0946815
	24.8	1.46467	0.479402	0.309904	0.0684476	-0.0121098	0.0955608
	25	1.467	0.480623	0.31067	0.0684339	-0.0120345	0.0959641
	25.2	1.46899	0.481355	0.311307	0.068871	-0.0119775	0.0966914
	25.4	1.47093	0.48255	0.312308	0.0690141	-0.0115625	0.0976122
	25.6	1.47254	0.483694	0.313545	0.069285	-0.0113569	0.0977647
	25.8	1.47432	0.48486	0.314403	0.0692506	-0.0112441	0.0975957
	26	1.4757	0.485161	0.315048	0.0696726	-0.0108086	0.0981475
	26.2	1.47704	0.486311	0.315645	0.0696259	-0.0101247	0.0986569
	26.4	1.47864	0.487414	0.316367	0.0698584	-0.0107186	0.0989996
	26.6	1.47986	0.488425	0.317038	0.0697921	-0.0105441	0.0991657
	26.8	1.4809	0.489252	0.317807	0.0700306	-0.0103401	0.0996669
	27	1.48228	0.490088	0.318348	0.0704105	-0.0105423	0.100128
	27.2	1.48399	0.490649	0.319197	0.0708975	-0.0106941	0.100495
	27.4	1.48519	0.491163	0.320197	0.0710963	-0.0106245	0.101167
	27.6	1.48626	0.492143	0.320756	0.0709333	-0.0109052	0.101836
	27.8	1.48802	0.492787	0.320739	0.0708042	-0.0113647	0.102235
	28	1.48934	0.493712	0.321142	0.0714667	-0.0121288	0.103122
	28.2	1.49042	0.494272	0.321943	0.0720153	-0.0123657	0.103583
	28.4	1.49181	0.494766	0.322454	0.0721536	-0.0128676	0.104472
	28.6	1.49277	0.495275	0.322921	0.0733752	-0.0129174	0.104919
	28.8	1.49426	0.496814	0.323857	0.0736046	-0.0131041	0.105763
	29	1.49628	0.498149	0.324587	0.0736367	-0.0132539	0.10583
	29.2	1.49735	0.498838	0.325259	0.0741253	-0.0132534	0.106442
	29.4	1.49915	0.500059	0.32642	0.0741592	-0.0134312	0.107066
	29.6	1.50058	0.501006	0.327202	0.0750102	-0.0133129	0.107302
	29.8	1.50253	0.50179	0.32787	0.0751362	-0.0134393	0.107615
	30	1.50403	0.502395	0.328714	0.0751568	-0.0128793	0.108336
	30.2	1.50585	0.503708	0.329049	0.0746953	-0.0127215	0.108895
	30.4	1.50759	0.504561	0.329812	0.0745982	-0.0124139	0.109003
	30.6	1.50906	0.505202	0.330563	0.0746024	-0.0115049	0.109257
	30.8	1.51078	0.50618	0.330983	0.074646	-0.011266	0.109628
	31	1.51251	0.506561	0.331695	0.0749987	-0.010757	0.109997
	31.2	1.51415	0.506797	0.33227	0.0748435	-0.0107156	0.110315
	31.4	1.51543	0.507204	0.333	0.074476	-0.0105758	0.110983
	31.6	1.51712	0.507669	0.33337	0.0744754	-0.0108217	0.111639
	31.8	1.51911	0.508255	0.333343	0.0747117	-0.0112117	0.112319
	32	1.52037	0.508695	0.333422	0.0751598	-0.0113241	0.113312
	32.2	1.52199	0.508725	0.334175	0.075773	-0.0109815	0.114106
	32.4	1.52374	0.50961	0.334545	0.0760421	-0.0108339	0.114923
	32.6	1.52508	0.51039	0.334805	0.0765346	-0.010631	0.115161
	32.8	1.52675	0.511239	0.335842	0.0764592	-0.0105058	0.115809
	33	1.5282	0.512017	0.336165	0.0765264	-0.0108942	0.116267
	33.2	1.52911	0.512685	0.336836	0.0764548	-0.0114063	0.117326
	33.4	1.53043	0.513282	0.33757	0.0766223	-0.0118764	0.117907
	33.6	1.53152	0.514342	0.338312	0.0771681	-0.0118954	0.11839
	33.8	1.53276	0.514958	0.338886	0.0768849	-0.0120465	0.118994
	34	1.53378	0.515978	0.339411	0.0769051	-0.012347	0.119217
	34.2	1.53469	0.516867	0.339784	0.0767717	-0.0120826	0.119226
	34.4	1.53573	0.517618	0.340793	0.0769083	-0.0120336	0.119246
	34.6	1.5368	0.518066	0.341412	0.0772284	-0.0120131	0.119487
	34.8	1.53787	0.519213	0.342272	0.0772493	-0.0119258	0.119716
	35	1.53874	0.519803	0.342718	0.0778515	-0.0114463	0.119955
	35.2	1.53984	0.5204	0.343867	0.0780403	-0.011469	0.120214
	35.4	1.54141	0.521374	0.344859	0.0779953	-0.0111735	0.120603
	35.6	1.5433	0.521971	0.345232	0.0784776	-0.011177	0.121264
	35.8	1.5452	0.523254	0.345396	0.0785876	-0.0107916	0.121698
	36	1.54625	0.524017	0.345905	0.0787276	-0.0103453	0.122474
	36.2	1.5474	0.524765	0.346339	0.0786816	-0.0100425	0.12311
	36.4	1.54819	0.526158	0.346537	0.0784744	-0.0097795	0.123462
	36.6	1.54917	0.526688	0.346974	0.0787415	-0.0095576	0.123869
	36.8	1.55041	0.527241	0.347787	0.0782549	-0.0099267	0.124152
	37	1.55142	0.528184	0.348033	0.0784463	-0.0103208	0.1243
	37.2	1.55224	0.528789	0.348839	0.0786731	-0.0109067	0.124847
	37.4	1.55306	0.529633	0.349648	0.0790168	-0.0111272	0.125326
	37.6	1.55408	0.530502	0.350888	0.0789256	-0.0118179	0.12531
	37.8	1.55525	0.530813	0.351284	0.0788613	-0.0120768	0.12564
	38	1.5556	0.531769	0.351957	0.0789914	-0.0125161	0.126042
	38.2	1.55607	0.532532	0.352396	0.0790152	-0.0127412	0.126202
	38.4	1.55721	0.533092	0.353245	0.0791118	-0.0129128	0.126579
	38.6	1.55834	0.533963	0.35374	0.0796214	-0.0125585	0.127288
	38.8	1.55959	0.535196	0.354316	0.0800988	-0.0124966	0.127781
	39	1.56068	0.535852	0.354348	0.0806561	-0.0124401	0.12814
	39.2	1.5621	0.536983	0.354746	0.0805761	-0.0124427	0.128908
	39.4	1.56353	0.537938	0.355071	0.0808363	-0.0120164	0.129299
	39.6	1.56458	0.538692	0.355304	0.0811108	-0.0119283	0.129753
	39.8	1.56536	0.539743	0.355617	0.0812223	-0.0115654	0.130313
	40	1.56545	0.540283	0.355979	0.0811447	-0.0117153	0.131008
	40.2	1.56595	0.541183	0.355911	0.0812921	-0.0115781	0.131755
	40.4	1.56709	0.542089	0.356256	0.0818762	-0.0113097	0.131864
	40.6	1.56839	0.542481	0.356908	0.0821261	-0.0112555	0.132339
	40.8	1.56949	0.543193	0.357379	0.0825144	-0.0117744	0.132576
	41	1.57055	0.543943	0.358008	0.082928	-0.0117779	0.132819
	41.2	1.57134	0.545118	0.358918	0.0832613	-0.0120147	0.133335
	41.4	1.57274	0.546062	0.359984	0.083232	-0.0117213	0.133431
	41.6	1.57398	0.546599	0.360967	0.0831439	-0.012028	0.133342
	41.8	1.57458	0.547693	0.361062	0.0833044	-0.0118097	0.134098
	42	1.57494	0.54852	0.361728	0.0830334	-0.0118075	0.134624
	42.2	1.57612	0.549323	0.362323	0.0829434	-0.011908	0.134481
	42.4	1.57721	0.549876	0.36302	0.0828463	-0.011501	0.134728
	42.6	1.57828	0.550776	0.363228	0.0832119	-0.0112973	0.135048
	42.8	1.57947	0.551419	0.363958	0.0830901	-0.0112821	0.135494
	43	1.58023	0.552292	0.36453	0.083072	-0.0110069	0.136045
	43.2	1.5808	0.552963	0.364727	0.0829807	-0.0109958	0.136616
	43.4	1.58131	0.553747	0.365458	0.0833653	-0.0106293	0.136806
	43.6	1.58207	0.554363	0.365993	0.0834677	-0.0106315	0.137282
	43.8	1.58256	0.555199	0.366385	0.0839097	-0.0107219	0.137997
	44	1.58324	0.555907	0.366559	0.0840463	-0.0104505	0.138584
	44.2	1.58414	0.55653	0.367041	0.08459	-0.0102418	0.139223
	44.4	1.58551	0.556749	0.367777	0.0845755	-0.0104901	0.139834
	44.6	1.58634	0.557362	0.368431	0.0848374	-0.0103804	0.14035
	44.8	1.58723	0.557986	0.369286	0.0851838	-0.0104758	0.140439
	45	1.58836	0.558482	0.370094	0.0852935	-0.0106133	0.140959
	45.2	1.58895	0.559047	0.370706	0.0855962	-0.0105927	0.14137
	45.4	1.59051	0.559467	0.371173	0.0854581	-0.0106296	0.140534
	45.6	1.59142	0.560151	0.371559	0.0854267	-0.0108106	0.140457
	45.8	1.59214	0.560375	0.371807	0.0857781	-0.0107728	0.140841
	46	1.59363	0.560899	0.372212	0.0855573	-0.0108032	0.140833
	46.2	1.59476	0.561548	0.372099	0.0855575	-0.0105079	0.140512
	46.4	1.5963	0.561914	0.372102	0.0856335	-0.0102142	0.140277
	46.6	1.59774	0.562741	0.37259	0.0859418	-0.0104729	0.140719
	46.8	1.59899	0.562905	0.373242	0.0858632	-0.0107426	0.141497
	47	1.6001	0.563771	0.373679	0.0861963	-0.0109898	0.142187
	47.2	1.60076	0.565014	0.373676	0.0859763	-0.0114543	0.142452
	47.4	1.60179	0.566399	0.374276	0.0861808	-0.0110543	0.142838
	47.6	1.60263	0.567341	0.375576	0.0862743	-0.0110934	0.143563
	47.8	1.60354	0.568052	0.375877	0.086356	-0.0112937	0.143941
	48	1.60471	0.568841	0.376471	0.0863944	-0.011182	0.144231
	48.2	1.60565	0.569591	0.377588	0.08634	-0.0112874	0.144768
	48.4	1.60612	0.57047	0.378082	0.0862662	-0.0109806	0.145398
	48.6	1.60687	0.571042	0.378576	0.0865918	-0.0106244	0.14571
	48.8	1.60769	0.571699	0.37939	0.0867642	-0.010851	0.146149
	49	1.60821	0.572435	0.379925	0.0867015	-0.0109272	0.146546
	49.2	1.60852	0.573129	0.379988	0.086803	-0.0106619	0.146228
	49.4	1.60986	0.574191	0.379914	0.0872248	-0.0105524	0.145546
	49.6	1.6105	0.575052	0.380675	0.0877076	-0.0103407	0.146501
	49.8	1.61079	0.575348	0.380739	0.0882213	-0.0100975	0.14698
	50	1.61133	0.576236	0.380801	0.0883488	-0.0101647	0.146963
	50.2	1.6122	0.576698	0.380707	0.0883193	-0.0098542	0.147178
	50.4	1.6132	0.577456	0.381154	0.0886967	-0.0101282	0.147645
	50.6	1.61357	0.578569	0.381865	0.0886934	-0.0105336	0.148456
	50.8	1.61468	0.578724	0.382273	0.0885299	-0.0105705	0.149016
	51	1.61515	0.579725	0.382923	0.0891018	-0.0105491	0.149534
	51.2	1.61543	0.58087	0.383534	0.0890231	-0.0106174	0.150126
	51.4	1.61625	0.581575	0.384424	0.0890489	-0.0099233	0.150529
	51.6	1.61712	0.582011	0.385598	0.0891557	-0.0103555	0.151332
	51.8	1.61843	0.582098	0.385936	0.0896381	-0.0105753	0.151469
	52	1.61949	0.583083	0.386492	0.0897419	-0.0105541	0.151437
	52.2	1.62014	0.583708	0.387307	0.0896603	-0.0105864	0.151898
	52.4	1.62086	0.584053	0.387719	0.0899146	-0.010479	0.152542
	52.6	1.62224	0.584243	0.387788	0.0899903	-0.0106799	0.152872
	52.8	1.62279	0.584928	0.388227	0.090196	-0.0109899	0.152726
	53	1.62341	0.58563	0.388709	0.0901669	-0.0110238	0.152732
	53.2	1.62415	0.58636	0.389051	0.0908442	-0.0110275	0.152782
	53.4	1.62506	0.587	0.389447	0.0908977	-0.0112197	0.153098
	53.6	1.62552	0.587714	0.390312	0.0906609	-0.0110945	0.15373
	53.8	1.62592	0.58817	0.39011	0.0907746	-0.0107545	0.153938
	54	1.62665	0.588703	0.390241	0.090931	-0.0111006	0.153981
	54.2	1.6272	0.589175	0.390939	0.0901103	-0.0110519	0.154404
	54.4	1.62765	0.590065	0.391222	0.0903284	-0.0112957	0.154679
	54.6	1.62861	0.590981	0.391839	0.0902961	-0.0112405	0.155039
	54.8	1.62962	0.591204	0.39224	0.0902528	-0.0109728	0.155514
	55	1.62996	0.592274	0.392501	0.090827	-0.0110569	0.155814
	55.2	1.63118	0.592753	0.392712	0.0907467	-0.0108971	0.156205
	55.4	1.63222	0.59322	0.393144	0.0908336	-0.0108272	0.156518
	55.6	1.6336	0.593705	0.39413	0.0912131	-0.0113761	0.156748
	55.8	1.6347	0.594341	0.394353	0.0914098	-0.011232	0.156831
	56	1.63511	0.595249	0.394586	0.0915463	-0.0111082	0.157066
	56.2	1.63543	0.596038	0.394995	0.0916259	-0.0110351	0.15756
	56.4	1.63617	0.596696	0.395431	0.0918411	-0.0109064	0.158311
	56.6	1.63696	0.597562	0.395816	0.0919214	-0.0106611	0.158244
	56.8	1.63718	0.598187	0.396627	0.0921471	-0.0104556	0.158639
	57	1.63797	0.599256	0.397225	0.0923134	-0.0103292	0.159154
	57.2	1.63878	0.60046	0.397728	0.0925434	-0.0099891	0.159251
	57.4	1.63917	0.601125	0.397995	0.0920542	-0.0098618	0.159747
	57.6	1.63993	0.602102	0.398366	0.0921753	-0.0098407	0.160176
	57.8	1.64067	0.60261	0.398609	0.0923401	-0.0099661	0.160538
	58	1.64122	0.602867	0.398934	0.0922808	-0.0104131	0.160251
	58.2	1.64173	0.603542	0.399539	0.0920479	-0.0106275	0.160642
	58.4	1.64289	0.604474	0.399555	0.0923145	-0.0111398	0.160559
	58.6	1.64393	0.605061	0.400257	0.092002	-0.0112059	0.160764
	58.8	1.6453	0.605416	0.400113	0.0916014	-0.010859	0.161269
	59	1.64632	0.606042	0.400273	0.0922932	-0.0110545	0.161305
	59.2	1.64715	0.606034	0.400684	0.09209	-0.0113703	0.162132
	59.4	1.6481	0.606723	0.401489	0.0920489	-0.011141	0.162628
	59.6	1.64942	0.607561	0.402255	0.0921045	-0.0108966	0.162587
	59.8	1.64981	0.608041	0.402263	0.0922501	-0.0104877	0.163493
	60	1.65036	0.608821	0.402545	0.0926453	-0.0101044	0.16413
	60.2	1.65115	0.609502	0.40291	0.092508	-0.009946	0.164544
	60.4	1.6519	0.610118	0.404131	0.0926781	-0.0094068	0.165143
	60.6	1.65258	0.61084	0.40473	0.0932181	-0.0090357	0.165071
	60.8	1.65294	0.611741	0.405243	0.0936234	-0.0089377	0.165563
	61	1.65304	0.612622	0.405935	0.0938112	-0.0089125	0.165695
	61.2	1.65354	0.613155	0.406524	0.0940885	-0.0086386	0.165657
	61.4	1.65384	0.613458	0.406985	0.0948734	-0.0090685	0.165951
	61.6	1.65469	0.614266	0.4074	0.0953489	-0.0094385	0.165877
	61.8	1.65561	0.61503	0.40818	0.095904	-0.0097034	0.165896
	62	1.65575	0.615458	0.408574	0.0961247	-0.0099026	0.165294
	62.2	1.65577	0.616085	0.409285	0.0960428	-0.010024	0.165334
	62.4	1.65645	0.616704	0.410046	0.0959371	-0.0098137	0.165463
	62.6	1.65686	0.617626	0.410633	0.0961376	-0.0095848	0.165836
	62.8	1.65728	0.618121	0.410999	0.0961706	-0.009596	0.166144
	63	1.65713	0.618741	0.411766	0.0964196	-0.0097416	0.166419
	63.2	1.65797	0.619486	0.412178	0.0957453	-0.0097463	0.166754
	63.4	1.65897	0.620727	0.412632	0.0953006	-0.0093317	0.166814
	63.6	1.6602	0.621333	0.413115	0.0954435	-0.0091654	0.167367
	63.8	1.66062	0.621886	0.413367	0.0953062	-0.0088559	0.168046
	64	1.66132	0.623067	0.413854	0.0954546	-0.0085632	0.168359
	64.2	1.66201	0.623686	0.414393	0.0949799	-0.0083169	0.168786
	64.4	1.66272	0.624156	0.415153	0.095471	-0.0079168	0.168929
	64.6	1.66329	0.624609	0.415152	0.0955988	-0.0080339	0.169232
	64.8	1.66417	0.625692	0.415075	0.0953217	-0.0081718	0.169513
	65	1.66454	0.626027	0.415394	0.095111	-0.0081887	0.169943
	65.2	1.66597	0.626535	0.415517	0.0955819	-0.008613	0.170524
	65.4	1.66689	0.627292	0.416004	0.0960943	-0.0096385	0.170833
	65.6	1.66814	0.627979	0.416473	0.0958413	-0.0099988	0.171122
	65.8	1.66887	0.628263	0.416881	0.096275	-0.0105683	0.171881
	66	1.66895	0.628672	0.417286	0.0961059	-0.0107734	0.172033
	66.2	1.66933	0.628976	0.418112	0.0962463	-0.0107797	0.172543
	66.4	1.67038	0.630024	0.418558	0.0967331	-0.0109524	0.172754
	66.6	1.67066	0.630419	0.418751	0.0967786	-0.0114789	0.172698
	66.8	1.67148	0.630618	0.419319	0.0967159	-0.0115849	0.172964
	67	1.67234	0.631421	0.419176	0.0967465	-0.0113752	0.173499
	67.2	1.67377	0.632313	0.419454	0.0967471	-0.0116436	0.173393
	67.4	1.67473	0.632772	0.420271	0.0966049	-0.0117955	0.173567
	67.6	1.67562	0.633072	0.420792	0.097023	-0.0116963	0.174151
	67.8	1.67586	0.633982	0.421018	0.0970572	-0.0116365	0.174341
	68	1.67609	0.634768	0.421358	0.097432	-0.0114759	0.174248
	68.2	1.67671	0.635268	0.421475	0.0976518	-0.0110336	0.175034
	68.4	1.67741	0.635806	0.421825	0.0984022	-0.0105314	0.175091
	68.6	1.67787	0.636967	0.422266	0.0982289	-0.0103023	0.175551
	68.8	1.67856	0.638274	0.422731	0.0983966	-0.0098361	0.175349
	69	1.67892	0.639332	0.423899	0.0987114	-0.00938	0.175867
	69.2	1.67986	0.640385	0.424306	0.0987959	-0.0095279	0.176399
	69.4	1.68036	0.641349	0.424905	0.0993359	-0.0092334	0.176691
	69.6	1.68093	0.641832	0.425066	0.0997622	-0.0086212	0.177311
	69.8	1.68104	0.642252	0.425215	0.0998756	-0.0087499	0.177774
	70	1.68174	0.643253	0.425662	0.0999675	-0.0084012	0.17797
	70.2	1.68194	0.643861	0.426153	0.0998271	-0.0081799	0.178402
	70.4	1.68267	0.644405	0.426403	0.100139	-0.0081943	0.178312
	70.6	1.68278	0.644666	0.426731	0.100011	-0.0080468	0.178592
	70.8	1.68364	0.645273	0.427176	0.0998064	-0.0080596	0.17875
	71	1.68404	0.645615	0.427229	0.10012	-0.0081558	0.178782
	71.2	1.68474	0.645923	0.428085	0.100299	-0.0088927	0.178684
	71.4	1.68526	0.645997	0.428695	0.100097	-0.0091445	0.179167
	71.6	1.68516	0.646575	0.428787	0.100171	-0.0094888	0.179843
	71.8	1.68538	0.647008	0.429052	0.10044	-0.0096627	0.179898
	72	1.68535	0.647348	0.429448	0.101088	-0.0094906	0.17997
	72.2	1.68616	0.647935	0.430234	0.101266	-0.0093958	0.180329
	72.4	1.68683	0.648536	0.431096	0.101465	-0.0095474	0.180465
	72.6	1.68772	0.649617	0.432235	0.100859	-0.0099938	0.180438
	72.8	1.68829	0.650553	0.432864	0.101022	-0.009911	0.180119
	73	1.68936	0.651732	0.433369	0.100786	-0.0098563	0.180725
	73.2	1.6903	0.652797	0.433505	0.100631	-0.0098062	0.181102
	73.4	1.69039	0.653837	0.433952	0.100926	-0.009365	0.181022
	73.6	1.69107	0.653943	0.434296	0.100863	-0.0092575	0.181181
	73.8	1.69189	0.654397	0.434424	0.100787	-0.0093851	0.181392
	74	1.69239	0.655353	0.43479	0.100784	-0.0091257	0.181788
	74.2	1.69245	0.656177	0.434803	0.100515	-0.0091002	0.18192
	74.4	1.69314	0.657056	0.43504	0.100729	-0.0091055	0.181869
	74.6	1.69339	0.658068	0.4354	0.100729	-0.0093698	0.181987
	74.8	1.69396	0.658469	0.435749	0.100922	-0.0093251	0.182096
	75	1.69448	0.659048	0.436295	0.101562	-0.0092191	0.182305
	75.2	1.69523	0.659945	0.436808	0.101662	-0.0093729	0.182545
	75.4	1.696	0.660444	0.437145	0.101584	-0.0089236	0.182966
	75.6	1.69621	0.660885	0.437763	0.101674	-0.0088708	0.183384
	75.8	1.69703	0.661555	0.438233	0.101946	-0.0088114	0.183545
	76	1.69757	0.661771	0.438919	0.103004	-0.0090576	0.18373
	76.2	1.69856	0.662478	0.439811	0.103023	-0.0095048	0.183712
	76.4	1.69929	0.66303	0.440982	0.103398	-0.00996	0.183869
	76.6	1.70033	0.663471	0.441579	0.103138	-0.0100502	0.183885
	76.8	1.7004	0.664083	0.442018	0.103441	-0.0099786	0.184456
	77	1.70118	0.665015	0.44248	0.103557	-0.0098002	0.185145
	77.2	1.7012	0.66585	0.443259	0.103772	-0.0097115	0.185055
	77.4	1.70145	0.66641	0.443862	0.104059	-0.0095521	0.185145
	77.6	1.70182	0.666506	0.444104	0.104487	-0.0093694	0.1856
	77.8	1.70172	0.667156	0.443837	0.104721	-0.0092967	0.185936
	78	1.70193	0.668098	0.4439	0.104746	-0.0094583	0.18617
	78.2	1.70197	0.669058	0.443701	0.104672	-0.0096984	0.186654
	78.4	1.7024	0.66974	0.443909	0.104701	-0.0095902	0.186965
	78.6	1.70276	0.670375	0.444296	0.104674	-0.0095014	0.186933
	78.8	1.70322	0.670892	0.444282	0.104721	-0.0092219	0.187492
	79	1.70384	0.671967	0.444866	0.104666	-0.0091454	0.187634
	79.2	1.70478	0.672806	0.445253	0.104326	-0.0090501	0.187566
	79.4	1.70576	0.673001	0.445715	0.104127	-0.0085352	0.187711
	79.6	1.70634	0.673502	0.446067	0.10396	-0.0084807	0.18791
	79.8	1.70753	0.673908	0.446198	0.103979	-0.008516	0.187963
	80	1.70839	0.67364	0.446754	0.104561	-0.0085848	0.187988
	80.2	1.70906	0.674355	0.447932	0.104311	-0.008424	0.187981
	80.4	1.70979	0.674432	0.448348	0.104224	-0.0085069	0.188335
	80.6	1.71088	0.674607	0.448259	0.103904	-0.0085281	0.188925
	80.8	1.71131	0.675645	0.448857	0.104124	-0.0084788	0.189395
	81	1.71214	0.675999	0.449396	0.104353	-0.0087263	0.189475
	81.2	1.71266	0.676248	0.449994	0.104476	-0.0088799	0.18953
	81.4	1.71321	0.676945	0.450174	0.104767	-0.0084539	0.189865
	81.6	1.71316	0.677505	0.450427	0.104789	-0.0083786	0.190038
	81.8	1.71411	0.677955	0.450577	0.104984	-0.0083111	0.190456
	82	1.71478	0.678586	0.451392	0.105171	-0.0085444	0.190958
	82.2	1.71487	0.679238	0.451863	0.105322	-0.008489	0.1915
	82.4	1.71557	0.680056	0.4522	0.105515	-0.0085459	0.191781
	82.6	1.71578	0.681121	0.452567	0.105708	-0.0085756	0.191965
	82.8	1.71624	0.682121	0.452918	0.105751	-0.0087207	0.192318
	83	1.71669	0.683075	0.453581	0.105882	-0.0086354	0.192228
	83.2	1.71738	0.68385	0.453925	0.106057	-0.0085626	0.191998
	83.4	1.71799	0.684269	0.454205	0.106347	-0.0086385	0.192329
	83.6	1.71841	0.685095	0.454125	0.106135	-0.0088083	0.19288
	83.8	1.71911	0.68551	0.454492	0.1061	-0.0091948	0.193038
	84	1.71909	0.685605	0.455383	0.105891	-0.0092973	0.193646
	84.2	1.71921	0.686197	0.455911	0.106013	-0.0094347	0.194044
	84.4	1.72001	0.686967	0.455856	0.106	-0.0095702	0.19424
	84.6	1.72085	0.68754	0.456197	0.106045	-0.0095415	0.194515
	84.8	1.72095	0.688251	0.456788	0.106448	-0.0094124	0.194987
	85	1.72151	0.688247	0.457462	0.106515	-0.0095807	0.195335
	85.2	1.72194	0.688614	0.458225	0.106666	-0.0094404	0.195125
	85.4	1.72186	0.689523	0.458586	0.106698	-0.0089642	0.195301
	85.6	1.72245	0.690003	0.459283	0.106912	-0.0091282	0.19555
	85.8	1.72288	0.690175	0.459798	0.107336	-0.0090607	0.195998
	86	1.7229	0.690823	0.46091	0.107322	-0.0091817	0.19616
	86.2	1.723	0.691565	0.46109	0.107552	-0.0091983	0.196367
	86.4	1.72336	0.692464	0.461532	0.107669	-0.0093127	0.196626
	86.6	1.7239	0.693334	0.461729	0.107854	-0.0086795	0.196558
	86.8	1.72498	0.694524	0.462164	0.107612	-0.0086667	0.196792
	87	1.72548	0.694953	0.462273	0.108303	-0.0086457	0.197307
	87.2	1.72604	0.695631	0.462698	0.10874	-0.0085268	0.197933
	87.4	1.72642	0.696146	0.463033	0.108737	-0.0089022	0.198784
	87.6	1.72717	0.696925	0.463259	0.108388	-0.0088244	0.199097
	87.8	1.7275	0.697014	0.463737	0.108249	-0.0085739	0.199011
	88	1.72831	0.697393	0.464164	0.108251	-0.0082438	0.199523
	88.2	1.72927	0.698317	0.464075	0.108593	-0.0082417	0.199825
	88.4	1.73041	0.699304	0.464425	0.108377	-0.0078225	0.200342
	88.6	1.73111	0.699608	0.464598	0.108377	-0.0079229	0.200781
	88.8	1.73176	0.700186	0.465352	0.108415	-0.0079735	0.201005
	89	1.73244	0.70041	0.465858	0.10874	-0.0084517	0.200666
	89.2	1.73286	0.70084	0.466438	0.108703	-0.0085012	0.200457
	89.4	1.73286	0.701808	0.466717	0.108794	-0.0086618	0.200668
	89.6	1.7335	0.702084	0.4673	0.10902	-0.0087352	0.200795
	89.8	1.73344	0.702622	0.468021	0.109201	-0.0086789	0.201122
	90	1.73381	0.70332	0.468537	0.109491	-0.0091237	0.20087
	90.2	1.73443	0.704033	0.468885	0.109923	-0.008942	0.200905
	90.4	1.735	0.704538	0.469363	0.110214	-0.008722	0.200883
	90.6	1.73559	0.705282	0.469713	0.110531	-0.0087708	0.200909
	90.8	1.73652	0.706079	0.469904	0.110529	-0.0090478	0.201016
	91	1.73663	0.706536	0.4702	0.111177	-0.0092208	0.201399
	91.2	1.73656	0.707464	0.470619	0.111037	-0.0092225	0.201507
	91.4	1.73665	0.708203	0.471221	0.110838	-0.0090636	0.201405
	91.6	1.73744	0.709048	0.471579	0.110902	-0.0086877	0.201072
	91.8	1.73735	0.709777	0.471997	0.110716	-0.0083327	0.201084
	92	1.73812	0.710576	0.472408	0.110861	-0.0084108	0.201512
	92.2	1.73851	0.711326	0.472812	0.11084	-0.0084214	0.20212
	92.4	1.7393	0.711475	0.473122	0.110815	-0.008311	0.202649
	92.6	1.74004	0.711478	0.473713	0.110582	-0.0086875	0.203251
	92.8	1.74061	0.711943	0.474557	0.110366	-0.0089227	0.203519
	93	1.74075	0.712617	0.475322	0.110684	-0.0092649	0.204005
	93.2	1.74122	0.713051	0.476055	0.110511	-0.0091664	0.204721
	93.4	1.74179	0.713557	0.476607	0.110886	-0.009075	0.205234
	93.6	1.74222	0.713745	0.477425	0.110951	-0.0089905	0.205812
	93.8	1.74278	0.714617	0.47829	0.111189	-0.0091062	0.206215
	94	1.74339	0.715172	0.478719	0.111503	-0.0093777	0.206361
	94.2	1.74418	0.715878	0.479087	0.111299	-0.0092222	0.206593
	94.4	1.74491	0.716722	0.479256	0.110971	-0.0095832	0.206794
	94.6	1.74537	0.717936	0.479674	0.111149	-0.0100618	0.206705
	94.8	1.74588	0.718633	0.479474	0.110988	-0.0098342	0.206165
	95	1.74613	0.719443	0.479507	0.111049	-0.0097052	0.206075
	95.2	1.74594	0.720485	0.479347	0.110802	-0.0094057	0.20598
	95.4	1.74613	0.7208	0.479601	0.111081	-0.0090961	0.205909
	95.6	1.74635	0.721532	0.47956	0.111786	-0.0091169	0.206018
	95.8	1.74663	0.721835	0.479658	0.11207	-0.0091349	0.20585
	96	1.74696	0.721849	0.479806	0.112563	-0.0090281	0.206009
	96.2	1.74711	0.72185	0.479939	0.112862	-0.0092747	0.206448
	96.4	1.74762	0.72185	0.480252	0.112836	-0.0095835	0.207173
	96.6	1.74825	0.722234	0.481014	0.112778	-0.0097059	0.20756
	96.8	1.7481	0.722923	0.48166	0.113104	-0.0101808	0.207894
	97	1.74845	0.723442	0.482154	0.113303	-0.0104231	0.208638
	97.2	1.74911	0.723475	0.48294	0.113481	-0.0105663	0.208844
	97.4	1.74997	0.723763	0.483808	0.113575	-0.0106427	0.209379
	97.6	1.75055	0.724291	0.484658	0.113368	-0.0108566	0.209358
	97.8	1.75125	0.725299	0.485221	0.113381	-0.0108128	0.209213
	98	1.75189	0.72604	0.485642	0.113681	-0.0108755	0.209438
	98.2	1.75288	0.726862	0.486188	0.113165	-0.0110302	0.209525
	98.4	1.75366	0.727901	0.48673	0.11323	-0.0106882	0.209344
	98.6	1.75372	0.728443	0.487056	0.113607	-0.0102379	0.209042
	98.8	1.75393	0.7291	0.487327	0.113136	-0.00968	0.209363
	99	1.75427	0.730133	0.487627	0.113056	-0.0095991	0.209492
	99.2	1.75424	0.730965	0.488152	0.113062	-0.0092269	0.209474
	99.4	1.75478	0.731018	0.488717	0.113347	-0.0089349	0.209745
	99.6	1.75495	0.731916	0.489167	0.113676	-0.0084698	0.209814
	99.8	1.75558	0.732861	0.489272	0.113438	-0.0078719	0.209689
	100	1.75549	0.733477	0.489761	0.113577	-0.0077639	0.210585
	100.2	1.75559	0.733536	0.49023	0.113443	-0.0078292	0.211057
	100.4	1.75598	0.734215	0.490515	0.113062	-0.007907	0.211568
	100.6	1.75621	0.734749	0.490491	0.113106	-0.0080253	0.212137
	100.8	1.7563	0.73523	0.490849	0.113407	-0.0084146	0.212886
	101	1.75678	0.735798	0.491171	0.113573	-0.0082303	0.213199
	101.2	1.75736	0.735879	0.491839	0.113834	-0.0083024	0.213551
	101.4	1.75803	0.736171	0.491831	0.114178	-0.0085129	0.214013
	101.6	1.75812	0.736672	0.491669	0.114807	-0.0087901	0.2139
	101.8	1.75832	0.737967	0.491816	0.11513	-0.0092109	0.214007
	102	1.75927	0.73826	0.491869	0.115662	-0.008965	0.214175
	102.2	1.75944	0.739011	0.492519	0.115519	-0.0093887	0.21429
	102.4	1.7597	0.73953	0.492443	0.116052	-0.0092114	0.213917
	102.6	1.76	0.74011	0.492726	0.116147	-0.0095796	0.214144
	102.8	1.76036	0.740634	0.493153	0.11581	-0.0097784	0.214491
	103	1.76085	0.741252	0.493456	0.116187	-0.0095743	0.213992
	103.2	1.7613	0.7417	0.49393	0.116255	-0.0094907	0.214057
	103.4	1.76216	0.742073	0.49414	0.116824	-0.009687	0.214601
	103.6	1.76244	0.742947	0.494503	0.11698	-0.0095882	0.214873
	103.8	1.76295	0.743562	0.494763	0.116596	-0.0092933	0.215117
	104	1.76362	0.743635	0.495442	0.117111	-0.0094648	0.2152
	104.2	1.76386	0.74349	0.49587	0.117168	-0.0094084	0.214854
	104.4	1.76454	0.744086	0.496444	0.117102	-0.0092599	0.215337
	104.6	1.76503	0.744842	0.496922	0.11728	-0.0093951	0.215546
	104.8	1.76536	0.74563	0.497831	0.117933	-0.009531	0.215853
	105	1.7657	0.746412	0.498228	0.117943	-0.0093754	0.216169
	105.2	1.76624	0.746523	0.49889	0.118026	-0.0094737	0.216803
	105.4	1.76663	0.747716	0.499465	0.11817	-0.0098163	0.216963
	105.6	1.76678	0.748866	0.500065	0.118222	-0.0095311	0.217667
	105.8	1.76742	0.749814	0.500483	0.117911	-0.009323	0.217667
	106	1.76765	0.749935	0.500986	0.117826	-0.0089075	0.217659
	106.2	1.7676	0.750902	0.501321	0.117819	-0.0089167	0.217958
	106.4	1.76821	0.751	0.501608	0.117968	-0.0087945	0.217938
	106.6	1.76892	0.751479	0.502207	0.117729	-0.0085432	0.218017
	106.8	1.76917	0.751966	0.502586	0.117702	-0.0082742	0.218447
	107	1.76983	0.75252	0.50316	0.117884	-0.0083048	0.218694
	107.2	1.77049	0.752898	0.503674	0.117995	-0.0082503	0.218932
	107.4	1.7709	0.753102	0.503943	0.118185	-0.0080904	0.219054
	107.6	1.7711	0.75352	0.504328	0.118129	-0.0080568	0.219217
	107.8	1.77185	0.753609	0.504784	0.118113	-0.007995	0.219369
	108	1.77289	0.754178	0.505346	0.119147	-0.0079737	0.218956
	108.2	1.7734	0.754549	0.505413	0.119443	-0.0079351	0.219402
	108.4	1.7742	0.755537	0.505729	0.119844	-0.0078742	0.220621
	108.6	1.7741	0.756203	0.505913	0.120143	-0.0083898	0.220816
	108.8	1.77442	0.756507	0.506123	0.120401	-0.0084705	0.221082
	109	1.77505	0.757001	0.506374	0.120444	-0.0085048	0.22137
	109.2	1.77489	0.757316	0.506931	0.12043	-0.0086629	0.221257
	109.4	1.77486	0.758231	0.507214	0.120371	-0.0086892	0.221467
	109.6	1.77503	0.758325	0.507275	0.120328	-0.0083708	0.222039
	109.8	1.77489	0.758879	0.507234	0.120748	-0.0088025	0.221718
	110	1.77449	0.759448	0.507424	0.120838	-0.0092334	0.221685
	110.2	1.7743	0.759714	0.507755	0.121016	-0.0093668	0.221694
	110.4	1.77424	0.760071	0.508564	0.120943	-0.0096501	0.22192
	110.6	1.77415	0.760406	0.509164	0.120797	-0.0091432	0.222013
	110.8	1.77407	0.761107	0.509726	0.120592	-0.0094416	0.222351
	111	1.7744	0.761441	0.510331	0.120371	-0.0093956	0.222442
	111.2	1.77462	0.762121	0.510965	0.120313	-0.0086346	0.222282
	111.4	1.77504	0.762734	0.511188	0.120059	-0.0085802	0.221997
	111.6	1.77629	0.763323	0.511527	0.120289	-0.0087182	0.222645
	111.8	1.7771	0.76418	0.512066	0.120301	-0.0081968	0.223067
	112	1.77775	0.765445	0.51249	0.120476	-0.0081074	0.223465
	112.2	1.77861	0.766372	0.512526	0.120233	-0.0083617	0.224299
	112.4	1.77923	0.767169	0.512936	0.120191	-0.0082107	0.224873
	112.6	1.77967	0.767627	0.513041	0.120019	-0.0080986	0.224325
	112.8	1.78052	0.768284	0.513363	0.120046	-0.0081253	0.224283
	113	1.78134	0.768837	0.51337	0.120273	-0.0081595	0.224227
	113.2	1.78162	0.769272	0.51353	0.120503	-0.0079938	0.223917
	113.4	1.78222	0.770392	0.513658	0.12056	-0.0081621	0.224225
	113.6	1.78237	0.77064	0.514014	0.120484	-0.008688	0.224543
	113.8	1.78209	0.771156	0.514028	0.121315	-0.0086768	0.224459
	114	1.78205	0.771486	0.514297	0.121162	-0.009149	0.224384
	114.2	1.78165	0.771344	0.514586	0.121287	-0.0090851	0.224309
	114.4	1.7815	0.771674	0.515241	0.12142	-0.009227	0.224337
	114.6	1.78124	0.77186	0.515558	0.121344	-0.0093501	0.224404
	114.8	1.78137	0.772331	0.515918	0.121122	-0.0093753	0.224633
	115	1.78153	0.772511	0.516762	0.121396	-0.0086738	0.224687
	115.2	1.78219	0.773373	0.517354	0.121777	-0.0083062	0.224697
	115.4	1.78268	0.773968	0.517807	0.122197	-0.0085595	0.224712
	115.6	1.78361	0.774383	0.518581	0.122409	-0.0083542	0.22561
	115.8	1.78381	0.775047	0.519428	0.122258	-0.0084223	0.226074
	116	1.78417	0.775947	0.520289	0.122271	-0.008864	0.226791
	116.2	1.78499	0.77683	0.520496	0.122312	-0.0088038	0.226939
	116.4	1.78575	0.777997	0.52106	0.122625	-0.0087069	0.227259
	116.6	1.78666	0.778926	0.521494	0.122839	-0.0085362	0.22733
	116.8	1.78748	0.779835	0.521965	0.123118	-0.0084615	0.227607
	117	1.78831	0.780317	0.522204	0.123285	-0.0081949	0.22811
	117.2	1.78869	0.781338	0.522682	0.123269	-0.0084049	0.228537
	117.4	1.7891	0.782217	0.522659	0.123011	-0.0084892	0.228778
	117.6	1.78946	0.781699	0.522983	0.122816	-0.0081215	0.229391
	117.8	1.78965	0.782136	0.523041	0.123041	-0.0078026	0.229187
	118	1.78974	0.782769	0.523274	0.122971	-0.0081182	0.22951
	118.2	1.78983	0.78288	0.522985	0.122989	-0.0080711	0.229321
	118.4	1.78972	0.783446	0.523884	0.122738	-0.0081611	0.229681
	118.6	1.79054	0.783889	0.523739	0.122753	-0.0080794	0.229744
	118.8	1.791	0.783899	0.524225	0.122801	-0.0073712	0.230258
	119	1.79156	0.784037	0.524819	0.123102	-0.0070646	0.230436
	119.2	1.79218	0.784608	0.525061	0.123151	-0.0074353	0.230486
	119.4	1.79272	0.78487	0.525507	0.123304	-0.0075184	0.230462
	119.6	1.79341	0.784999	0.525897	0.123055	-0.007548	0.230785
	119.8	1.7935	0.785483	0.526417	0.123339	-0.0076818	0.230841
	120	1.79399	0.786587	0.526862	0.123601	-0.0073895	0.231247
	120.2	1.79439	0.787505	0.526993	0.123802	-0.0072092	0.231204
	120.4	1.79477	0.788166	0.52764	0.123775	-0.0074227	0.231225
	120.6	1.79489	0.788479	0.527911	0.1238	-0.0072091	0.231221
	120.8	1.79508	0.789202	0.527962	0.123508	-0.0072701	0.231326
	121	1.79516	0.789774	0.528516	0.123527	-0.0074682	0.231673
	121.2	1.79575	0.790472	0.52877	0.123366	-0.0081196	0.23167
	121.4	1.79643	0.790835	0.529263	0.123409	-0.0084073	0.231929
	121.6	1.79695	0.791174	0.529777	0.123398	-0.0087645	0.23248
	121.8	1.797	0.792244	0.530402	0.124062	-0.0091338	0.232656
	122	1.79726	0.792799	0.530817	0.124445	-0.0093589	0.233228
	122.2	1.79766	0.793515	0.53141	0.124427	-0.0091564	0.233026
	122.4	1.79829	0.794288	0.532738	0.124858	-0.009528	0.233172
	122.6	1.79935	0.794821	0.532893	0.125756	-0.009583	0.233194
	122.8	1.7996	0.795081	0.533541	0.125939	-0.0089856	0.233788
	123	1.80013	0.795342	0.534171	0.126462	-0.0091949	0.233682
	123.2	1.80025	0.796137	0.534766	0.126801	-0.0092899	0.233277
	123.4	1.80099	0.79716	0.535207	0.127237	-0.0089547	0.233352
	123.6	1.80124	0.797625	0.535565	0.127604	-0.0090194	0.233596
	123.8	1.80201	0.798304	0.536147	0.128249	-0.0082927	0.233604
	124	1.8025	0.7989	0.536537	0.128036	-0.0078401	0.234232
	124.2	1.80277	0.798956	0.53713	0.128217	-0.0074292	0.234638
	124.4	1.80342	0.799192	0.536983	0.127812	-0.0071256	0.234641
	124.6	1.80408	0.799682	0.537262	0.127418	-0.0067941	0.234971
	124.8	1.80474	0.800212	0.53721	0.127053	-0.007028	0.23556
	125	1.80541	0.800357	0.537443	0.127198	-0.0073565	0.235883
	125.2	1.80635	0.800364	0.537664	0.126758	-0.0078647	0.236406
	125.4	1.8067	0.800579	0.537604	0.126452	-0.0080156	0.236971
	125.6	1.8075	0.800997	0.537658	0.126544	-0.0080859	0.237489
	125.8	1.80755	0.801629	0.538093	0.126911	-0.008424	0.238065
	126	1.80765	0.801921	0.538235	0.126453	-0.0082479	0.238466
	126.2	1.80806	0.802374	0.538118	0.12664	-0.0082784	0.238799
	126.4	1.80846	0.802937	0.538618	0.126852	-0.0086712	0.239472
	126.6	1.80812	0.803413	0.53887	0.126896	-0.0084752	0.239929
	126.8	1.80789	0.80337	0.539277	0.126982	-0.0080476	0.240014
	127	1.80744	0.804161	0.539811	0.127539	-0.0081129	0.239946
	127.2	1.80708	0.805025	0.540092	0.127408	-0.0082036	0.23983
	127.4	1.80744	0.805613	0.540204	0.127963	-0.0082613	0.240323
	127.6	1.807	0.806123	0.541083	0.128222	-0.0086156	0.240463
	127.8	1.80713	0.806737	0.541856	0.128527	-0.008144	0.24075
	128	1.80736	0.807428	0.542708	0.128586	-0.0083738	0.241225
	128.2	1.80761	0.807738	0.543129	0.128844	-0.0085418	0.241516
	128.4	1.80795	0.808484	0.543337	0.128858	-0.0086737	0.241333
	128.6	1.80828	0.809452	0.544097	0.129303	-0.0084648	0.241579
	128.8	1.80844	0.809944	0.54419	0.129632	-0.0088546	0.24189
	129	1.80864	0.810518	0.544395	0.129744	-0.0085777	0.241907
	129.2	1.80879	0.811196	0.544607	0.129618	-0.0084414	0.242408
	129.4	1.80927	0.812046	0.544778	0.129792	-0.0080312	0.242682
	129.6	1.8101	0.812953	0.544909	0.13001	-0.0081983	0.243014
	129.8	1.81051	0.813633	0.545281	0.130125	-0.0080002	0.243263
	130	1.81119	0.813924	0.545635	0.130174	-0.0076766	0.243594
	130.2	1.81184	0.814245	0.545761	0.130517	-0.0077212	0.24388
	130.4	1.81236	0.814714	0.546425	0.130463	-0.0073193	0.244148
	130.6	1.81221	0.815011	0.546851	0.13061	-0.0070144	0.244271
	130.8	1.81257	0.815073	0.547045	0.13067	-0.0062833	0.243858
	131	1.81316	0.815695	0.547459	0.130878	-0.006406	0.244027
	131.2	1.81364	0.815944	0.547871	0.130797	-0.0063914	0.243963
	131.4	1.8142	0.816219	0.548597	0.13128	-0.0066002	0.244057
	131.6	1.81424	0.816986	0.549545	0.130982	-0.0070137	0.243661
	131.8	1.81439	0.817231	0.550085	0.130744	-0.0067676	0.243592
	132	1.81491	0.817697	0.550907	0.130554	-0.0074384	0.243436
	132.2	1.8149	0.817928	0.551274	0.130619	-0.0075169	0.243658
	132.4	1.81545	0.818763	0.551835	0.130369	-0.0074032	0.243615
	132.6	1.8157	0.819878	0.55215	0.130194	-0.0070797	0.243744
	132.8	1.81581	0.819988	0.552185	0.12975	-0.0077141	0.244348
	133	1.81596	0.820617	0.552134	0.129582	-0.0076768	0.244889
	133.2	1.81623	0.820906	0.552288	0.129263	-0.0078192	0.245252
	133.4	1.8163	0.821632	0.552315	0.129261	-0.0079607	0.245661
	133.6	1.81629	0.822378	0.552455	0.128788	-0.0082549	0.246125
	133.8	1.81669	0.822543	0.55319	0.129194	-0.0082019	0.246598
	134	1.81713	0.822706	0.553479	0.129043	-0.0086564	0.24721
	134.2	1.81746	0.823017	0.553499	0.129416	-0.0086162	0.24779
	134.4	1.81793	0.823671	0.553693	0.12944	-0.0084389	0.248131
	134.6	1.81823	0.82396	0.55415	0.1296	-0.0084432	0.24864
	134.8	1.81902	0.824529	0.554497	0.129796	-0.00804	0.248675
	135	1.81957	0.825227	0.555212	0.130735	-0.0081669	0.249103
	135.2	1.81965	0.826078	0.55577	0.131043	-0.0078972	0.248649
	135.4	1.82025	0.826595	0.55621	0.131379	-0.007885	0.248382
	135.6	1.82085	0.827501	0.556482	0.13153	-0.0078361	0.248183
	135.8	1.8214	0.827885	0.556905	0.131525	-0.0073203	0.248148
	136	1.82189	0.828315	0.557266	0.131722	-0.0071186	0.247858
	136.2	1.82239	0.828867	0.557079	0.131841	-0.00681	0.247702
	136.4	1.82274	0.8292	0.557051	0.131495	-0.0063806	0.24759
	136.6	1.82272	0.829585	0.557374	0.131751	-0.0061855	0.2475
	136.8	1.82286	0.829997	0.557335	0.131901	-0.0064645	0.247877
	137	1.82293	0.830846	0.557552	0.131855	-0.006102	0.248036
	137.2	1.82293	0.831163	0.557634	0.131411	-0.0063112	0.24835
	137.4	1.8227	0.832067	0.558102	0.131748	-0.0065234	0.248452
	137.6	1.82316	0.83227	0.558569	0.131674	-0.0062751	0.248537
	137.8	1.82375	0.831995	0.559083	0.132289	-0.0066102	0.248821
	138	1.82433	0.832302	0.55928	0.13212	-0.0069203	0.248747
	138.2	1.82421	0.832698	0.560013	0.132554	-0.0072628	0.249007
	138.4	1.82463	0.833575	0.56072	0.132928	-0.0076767	0.248927
	138.6	1.82495	0.834256	0.561321	0.133233	-0.008086	0.249716
	138.8	1.82541	0.835175	0.561959	0.133845	-0.0080452	0.249954
	139	1.82585	0.836232	0.562438	0.13434	-0.0083658	0.250091
	139.2	1.8266	0.836727	0.563018	0.134056	-0.0085959	0.250107
	139.4	1.82758	0.837798	0.563488	0.134211	-0.0087697	0.250209
	139.6	1.82837	0.838645	0.563615	0.134078	-0.0090776	0.250124
	139.8	1.82855	0.838952	0.564194	0.133892	-0.0085999	0.250007
	140	1.8286	0.839262	0.564771	0.133916	-0.0081672	0.25029
	140.2	1.82883	0.83988	0.564727	0.133771	-0.0083749	0.250598
	140.4	1.82888	0.840119	0.564986	0.133959	-0.0080122	0.251019
	140.6	1.82934	0.84063	0.565272	0.134063	-0.0078106	0.251433
	140.8	1.83004	0.841658	0.565195	0.13362	-0.0075615	0.25205
	141	1.8306	0.842076	0.56575	0.133167	-0.0076135	0.25276
	141.2	1.83069	0.842382	0.566074	0.133186	-0.0076691	0.253009
	141.4	1.831	0.842969	0.566366	0.133892	-0.0073795	0.252775
	141.6	1.83178	0.843067	0.566402	0.133701	-0.0065959	0.253052
	141.8	1.83157	0.843542	0.566793	0.134076	-0.0066962	0.253418
	142	1.83161	0.843806	0.567302	0.133853	-0.0067249	0.253689
	142.2	1.83113	0.844521	0.568237	0.134107	-0.0067775	0.254172
	142.4	1.83149	0.845015	0.568187	0.13473	-0.0068471	0.254203
	142.6	1.83175	0.845671	0.56854	0.134915	-0.0065072	0.254706
	142.8	1.83197	0.846039	0.568849	0.135309	-0.0064131	0.25472
	143	1.83204	0.846481	0.569036	0.135469	-0.0066229	0.25516
	143.2	1.83226	0.84641	0.569799	0.135648	-0.006671	0.255116
	143.4	1.83225	0.847185	0.57052	0.13619	-0.0067009	0.254971
	143.6	1.83233	0.846744	0.5708	0.136032	-0.0064086	0.25456
	143.8	1.83257	0.846485	0.571609	0.136149	-0.0062594	0.25472
	144	1.83263	0.846539	0.571927	0.136175	-0.006474	0.255494
	144.2	1.83273	0.846967	0.572427	0.136303	-0.0068704	0.255486
	144.4	1.83326	0.847173	0.572572	0.136535	-0.0064236	0.255655
	144.6	1.83391	0.847422	0.573045	0.136571	-0.0062855	0.255761
	144.8	1.8343	0.848596	0.573582	0.136627	-0.0063018	0.255872
	145	1.83471	0.849095	0.574211	0.136514	-0.0065097	0.256283
	145.2	1.835	0.849629	0.574662	0.136558	-0.0063385	0.256228
	145.4	1.83576	0.850413	0.574939	0.136272	-0.0060921	0.256228
	145.6	1.83612	0.850981	0.575631	0.135901	-0.0056886	0.256584
	145.8	1.83594	0.851591	0.576095	0.136481	-0.0059333	0.256954
	146	1.83632	0.852063	0.576709	0.136403	-0.0058373	0.257301
	146.2	1.8365	0.85311	0.577051	0.136514	-0.0056216	0.25714
	146.4	1.83722	0.853521	0.576731	0.136933	-0.0056543	0.257105
	146.6	1.83774	0.854455	0.576997	0.137343	-0.005315	0.257264
	146.8	1.83835	0.854998	0.577344	0.137502	-0.0053562	0.257086
	147	1.83875	0.855267	0.577669	0.137665	-0.0053718	0.25773
	147.2	1.83915	0.85546	0.578145	0.137765	-0.0055117	0.257488
	147.4	1.83946	0.855948	0.578552	0.138023	-0.0055061	0.257646
	147.6	1.83965	0.856106	0.578526	0.137745	-0.0056889	0.257879
	147.8	1.84021	0.856363	0.57921	0.138078	-0.0058978	0.258618
	148	1.84055	0.856818	0.579316	0.138182	-0.0061528	0.259221
	148.2	1.84071	0.857378	0.579893	0.138416	-0.0064696	0.258969
	148.4	1.8415	0.857691	0.579815	0.138877	-0.0061594	0.259056
	148.6	1.8417	0.858422	0.580191	0.13883	-0.006345	0.25934
	148.8	1.84172	0.859171	0.580874	0.138694	-0.0066171	0.259688
	149	1.84235	0.859423	0.581137	0.138077	-0.0070087	0.259981
	149.2	1.84262	0.859911	0.581468	0.137886	-0.0075103	0.26055
	149.4	1.84267	0.860666	0.58178	0.137637	-0.0076738	0.260723
	149.6	1.8425	0.86084	0.582341	0.13809	-0.007687	0.260856
	149.8	1.84283	0.861074	0.582147	0.138022	-0.0080881	0.261207
	150	1.84323	0.861795	0.582458	0.138269	-0.0080669	0.261717
	150.2	1.84351	0.862065	0.582623	0.138298	-0.0082664	0.26157
	150.4	1.84404	0.862843	0.582745	0.138754	-0.007722	0.261601
	150.6	1.84432	0.863515	0.583342	0.138598	-0.0072063	0.261592
	150.8	1.84485	0.863883	0.58413	0.138803	-0.007209	0.261589
	151	1.84476	0.864378	0.584336	0.138688	-0.0070671	0.262141
	151.2	1.84474	0.864584	0.584522	0.13866	-0.006923	0.261985
	151.4	1.84487	0.865203	0.58494	0.138903	-0.0063501	0.261956
	151.6	1.84512	0.865708	0.585467	0.138897	-0.006455	0.262073
	151.8	1.84559	0.866383	0.586023	0.139008	-0.006239	0.261981
	152	1.84559	0.867074	0.58618	0.13868	-0.0065002	0.262146
	152.2	1.84556	0.867492	0.586942	0.138779	-0.0064267	0.262021
	152.4	1.84608	0.868504	0.587135	0.13905	-0.0062701	0.262561
	152.6	1.84617	0.868981	0.5877	0.138683	-0.0064513	0.263036
	152.8	1.84626	0.869132	0.58805	0.138773	-0.0069468	0.263359
	153	1.84684	0.869814	0.588019	0.13872	-0.0072249	0.263486
	153.2	1.84695	0.870226	0.588353	0.138716	-0.0076828	0.263991
	153.4	1.84736	0.870278	0.588774	0.138822	-0.0071978	0.263911
	153.6	1.84803	0.870211	0.588858	0.139464	-0.0072088	0.264082
	153.8	1.8489	0.870435	0.588929	0.139124	-0.0071794	0.264487
	154	1.84925	0.870968	0.589904	0.139674	-0.0072133	0.264817
	154.2	1.84925	0.871266	0.590244	0.139676	-0.0066962	0.265095
	154.4	1.84949	0.872193	0.590821	0.139692	-0.0060742	0.265749
	154.6	1.8496	0.872565	0.591478	0.139799	-0.0057828	0.26602
	154.8	1.84953	0.873037	0.591947	0.140313	-0.0055184	0.266143
	155	1.84943	0.873647	0.59212	0.139967	-0.0049451	0.266384
	155.2	1.84981	0.874106	0.592408	0.139904	-0.0047134	0.266521
	155.4	1.85018	0.874947	0.593249	0.140225	-0.0045429	0.266601
	155.6	1.85028	0.875319	0.593787	0.140507	-0.004677	0.266906
	155.8	1.85068	0.875853	0.594121	0.14072	-0.0046703	0.267479
	156	1.85106	0.875972	0.594497	0.140957	-0.0048648	0.267881
	156.2	1.85119	0.876476	0.594854	0.141591	-0.0050402	0.267666
	156.4	1.85139	0.877064	0.595046	0.142108	-0.0050265	0.268032
	156.6	1.85166	0.877037	0.595581	0.14227	-0.0050783	0.267841
	156.8	1.85182	0.877089	0.59551	0.142322	-0.0059215	0.268275
	157	1.85249	0.877505	0.595958	0.142383	-0.0060696	0.268221
	157.2	1.85317	0.877721	0.595801	0.142147	-0.0061564	0.268627
	157.4	1.85359	0.877913	0.595924	0.142439	-0.0059906	0.268391
	157.6	1.85417	0.878672	0.595764	0.142339	-0.0065965	0.268241
	157.8	1.8547	0.879316	0.596349	0.142034	-0.0069063	0.268402
	158	1.85457	0.879845	0.59695	0.14197	-0.0072651	0.268673
	158.2	1.85423	0.880151	0.596934	0.142267	-0.0067879	0.26944
	158.4	1.85383	0.880775	0.597465	0.142347	-0.0069128	0.269555
	158.6	1.85396	0.881285	0.597965	0.14271	-0.0065576	0.269443
	158.8	1.85401	0.881904	0.598262	0.142726	-0.0066186	0.269361
	159	1.85476	0.882502	0.598702	0.142826	-0.0067807	0.269394
	159.2	1.85519	0.883556	0.599055	0.143424	-0.0064059	0.269551
	159.4	1.85587	0.883865	0.599718	0.143763	-0.006145	0.269512
	159.6	1.85666	0.883796	0.599586	0.144073	-0.0057972	0.269664
	159.8	1.8573	0.884628	0.599836	0.144219	-0.0057711	0.269823
	160	1.85763	0.885136	0.600021	0.144523	-0.0055113	0.269441
	160.2	1.85777	0.885657	0.600123	0.144852	-0.0052844	0.269491
	160.4	1.85828	0.886029	0.600515	0.145002	-0.0052278	0.269482
	160.6	1.85889	0.886605	0.600755	0.144837	-0.0053683	0.269602
	160.8	1.8593	0.886969	0.600974	0.144836	-0.0057376	0.270163
	161	1.85947	0.887765	0.601302	0.144537	-0.0054284	0.269947
	161.2	1.85939	0.888489	0.601431	0.144129	-0.0056027	0.270254
	161.4	1.85969	0.888811	0.601924	0.1444	-0.0056574	0.269754
	161.6	1.85997	0.889468	0.602458	0.144272	-0.0057285	0.270232
	161.8	1.8603	0.890263	0.602947	0.144561	-0.0059645	0.270699
	162	1.86024	0.890601	0.603354	0.144717	-0.0056366	0.271039
	162.2	1.86002	0.890345	0.603731	0.145256	-0.00561	0.27133
	162.4	1.86028	0.890988	0.604331	0.145255	-0.005731	0.271344
	162.6	1.86057	0.891282	0.604941	0.145478	-0.0056065	0.27181
	162.8	1.86085	0.891678	0.605419	0.145907	-0.0057434	0.271989
	163	1.86153	0.892031	0.606232	0.146335	-0.0056436	0.272457
	163.2	1.86194	0.892462	0.606293	0.146366	-0.0045476	0.273088
	163.4	1.86303	0.892326	0.606661	0.145957	-0.0041799	0.273515
	163.6	1.8636	0.892444	0.606758	0.146005	-0.0038716	0.27396
	163.8	1.86402	0.893005	0.607393	0.146375	-0.0037448	0.274307
	164	1.86447	0.893247	0.607416	0.146672	-0.0032119	0.275011
	164.2	1.86457	0.893333	0.607165	0.146605	-0.0030455	0.275362
	164.4	1.86475	0.893476	0.607685	0.146755	-0.0031949	0.275106
	164.6	1.86473	0.893975	0.608059	0.146984	-0.0031232	0.275001
	164.8	1.86464	0.894493	0.608493	0.147274	-0.0031475	0.275108
	165	1.86429	0.895104	0.608761	0.147097	-0.003291	0.275143
	165.2	1.86463	0.895528	0.609202	0.147209	-0.0036617	0.275337
	165.4	1.86505	0.896193	0.609245	0.147307	-0.0037587	0.275049
	165.6	1.86521	0.897082	0.609528	0.147125	-0.0042237	0.275706
	165.8	1.86532	0.898131	0.609569	0.146919	-0.0047519	0.275248
	166	1.86552	0.89848	0.610448	0.146896	-0.0051411	0.275116
	166.2	1.86541	0.898945	0.611236	0.14708	-0.0060681	0.274801
	166.4	1.86573	0.900209	0.611805	0.146925	-0.0063966	0.275264
	166.6	1.86558	0.900531	0.612296	0.147217	-0.0067315	0.275146
	166.8	1.86583	0.900978	0.612862	0.147215	-0.0069698	0.275122
	167	1.86627	0.901288	0.613325	0.147331	-0.0069316	0.275626
	167.2	1.86622	0.901267	0.613723	0.147097	-0.0062077	0.276109
	167.4	1.86681	0.901036	0.614106	0.147264	-0.0064439	0.276214
	167.6	1.86718	0.901159	0.614582	0.147379	-0.006468	0.276434
	167.8	1.8674	0.901609	0.614917	0.147741	-0.0063203	0.277155
	168	1.8669	0.901998	0.614722	0.147763	-0.0059716	0.277408
	168.2	1.86664	0.90195	0.614924	0.148305	-0.0059776	0.277483
	168.4	1.86693	0.902142	0.615175	0.148714	-0.006083	0.277599
	168.6	1.86713	0.902732	0.615289	0.148781	-0.0060618	0.277607
	168.8	1.86762	0.903129	0.615049	0.148885	-0.005628	0.278472
	169	1.86788	0.903614	0.615	0.148927	-0.0057735	0.278579
	169.2	1.86839	0.903901	0.615466	0.149036	-0.0057407	0.278989
	169.4	1.86857	0.904295	0.615886	0.148686	-0.0056007	0.278912
	169.6	1.86928	0.904974	0.616208	0.148714	-0.0058195	0.27929
	169.8	1.86977	0.906037	0.616827	0.148605	-0.0058589	0.278913
	170	1.87071	0.906824	0.617524	0.148344	-0.0059253	0.27906
	170.2	1.87151	0.907824	0.618011	0.148514	-0.0061991	0.27917
	170.4	1.87215	0.908826	0.618122	0.148228	-0.0057927	0.279203
	170.6	1.87279	0.90936	0.618494	0.148329	-0.0058069	0.279037
	170.8	1.87342	0.909815	0.619141	0.148241	-0.0054136	0.27923
	171	1.87362	0.910449	0.619662	0.148495	-0.005322	0.279526
	171.2	1.87394	0.91087	0.620604	0.148393	-0.0052153	0.279346
	171.4	1.87435	0.911261	0.621028	0.148518	-0.005048	0.279198
	171.6	1.87416	0.911994	0.621808	0.148472	-0.0048908	0.279712
	171.8	1.87409	0.912763	0.622417	0.148551	-0.004772	0.280146
	172	1.87397	0.913173	0.623096	0.149021	-0.004536	0.280107
	172.2	1.87387	0.913495	0.623486	0.149354	-0.0044376	0.28037
	172.4	1.87431	0.913548	0.623445	0.149248	-0.0044957	0.280673
	172.6	1.87401	0.913562	0.624044	0.149392	-0.0045239	0.280876
	172.8	1.87375	0.913534	0.624487	0.149783	-0.0044127	0.281363
	173	1.87339	0.913289	0.625233	0.150067	-0.0043635	0.28167
	173.2	1.87358	0.912956	0.625945	0.1503	-0.0039015	0.282128
	173.4	1.87373	0.913057	0.626132	0.150171	-0.0042034	0.282038
	173.6	1.87367	0.913299	0.626136	0.150209	-0.0047828	0.282646
	173.8	1.87424	0.913587	0.626446	0.150028	-0.0045137	0.282784
	174	1.87466	0.913679	0.626506	0.149787	-0.0043797	0.283069
	174.2	1.87512	0.914197	0.62629	0.150004	-0.0044906	0.283199
	174.4	1.87533	0.914265	0.625825	0.150078	-0.0042775	0.28355
	174.6	1.87574	0.914762	0.625814	0.150422	-0.004406	0.283989
	174.8	1.87612	0.915417	0.62589	0.150455	-0.0043472	0.284107
	175	1.87602	0.916537	0.62585	0.15068	-0.004733	0.284243
	175.2	1.87641	0.917104	0.625952	0.150737	-0.0048026	0.28423
	175.4	1.87682	0.917566	0.625901	0.150644	-0.0048223	0.284488
	175.6	1.87712	0.91835	0.626496	0.15082	-0.0050528	0.285016
	175.8	1.87763	0.91916	0.626768	0.150808	-0.0052786	0.28487
	176	1.87785	0.919581	0.627108	0.151203	-0.0050908	0.284888
	176.2	1.87785	0.920098	0.627318	0.151314	-0.0051221	0.285387
	176.4	1.87803	0.920326	0.627958	0.151598	-0.0053954	0.285628
	176.6	1.87755	0.92063	0.628565	0.151542	-0.0055903	0.285934
	176.8	1.87755	0.921019	0.629307	0.151752	-0.0055818	0.286104
	177	1.87782	0.921547	0.62987	0.152138	-0.0052817	0.286361
	177.2	1.87842	0.922398	0.630881	0.152454	-0.0055982	0.286137
	177.4	1.87834	0.923171	0.631721	0.152396	-0.0061001	0.28592
	177.6	1.87872	0.923265	0.63264	0.152831	-0.006016	0.286124
	177.8	1.87916	0.923838	0.632971	0.15263	-0.0055739	0.286264
	178	1.87941	0.923974	0.633279	0.152833	-0.0055945	0.286551
	178.2	1.87992	0.924183	0.633332	0.153157	-0.0056533	0.286495
	178.4	1.88069	0.924658	0.633228	0.153289	-0.0057926	0.286914
	178.6	1.88096	0.925486	0.633477	0.153177	-0.0056962	0.286986
	178.8	1.88153	0.92612	0.634014	0.153315	-0.0059085	0.286991
	179	1.88148	0.926772	0.634173	0.153589	-0.0056722	0.286833
	179.2	1.88208	0.926683	0.63446	0.153033	-0.0053647	0.286904
	179.4	1.88246	0.927045	0.634736	0.15281	-0.0051883	0.287064
	179.6	1.88259	0.927097	0.635124	0.153002	-0.0048845	0.287019
	179.8	1.8828	0.927258	0.634942	0.152726	-0.0049207	0.286914
	180	1.88308	0.92768	0.635384	0.152665	-0.004854	0.287134
	180.2	1.88301	0.928145	0.635377	0.152378	-0.0049487	0.287649
	180.4	1.88285	0.928704	0.635637	0.151949	-0.0048982	0.287339
	180.6	1.88311	0.929139	0.635726	0.151759	-0.004692	0.287625
	180.8	1.88373	0.929789	0.635917	0.152163	-0.0045048	0.287547
	181	1.88432	0.930358	0.636533	0.152238	-0.0044113	0.288002
	181.2	1.88479	0.930876	0.63717	0.152336	-0.0045377	0.288132
	181.4	1.88512	0.931302	0.637317	0.152158	-0.0045714	0.288565
	181.6	1.88541	0.931405	0.637645	0.152264	-0.0046407	0.289466
	181.8	1.88524	0.931816	0.637655	0.152142	-0.0046529	0.290028
	182	1.88566	0.932185	0.638254	0.152433	-0.0047605	0.290427
	182.2	1.88588	0.932332	0.638107	0.152646	-0.0050554	0.290657
	182.4	1.88589	0.933329	0.63841	0.152628	-0.0052837	0.291527
	182.6	1.88532	0.933441	0.638683	0.152913	-0.0049961	0.292042
	182.8	1.88508	0.933768	0.639337	0.153432	-0.0050628	0.292254
	183	1.88525	0.933867	0.639662	0.153439	-0.0045361	0.292558
	183.2	1.88566	0.933788	0.639897	0.153608	-0.0043637	0.292772
	183.4	1.88571	0.93413	0.640076	0.154345	-0.0044806	0.292596
	183.6	1.88639	0.934581	0.640577	0.155031	-0.0045981	0.292428
	183.8	1.88682	0.935491	0.640884	0.155004	-0.0049328	0.292241
	184	1.88693	0.936292	0.6417	0.155052	-0.0052615	0.292385
	184.2	1.88737	0.937223	0.641884	0.155019	-0.0048746	0.292484
	184.4	1.88778	0.938144	0.642642	0.155266	-0.0047026	0.292312
	184.6	1.88827	0.938565	0.642911	0.155562	-0.0045497	0.2925
	184.8	1.88895	0.939126	0.643355	0.155584	-0.0045864	0.292902
	185	1.88939	0.939916	0.644265	0.155552	-0.0045266	0.293751
	185.2	1.88968	0.940405	0.644553	0.155466	-0.0044237	0.293611
	185.4	1.88991	0.941284	0.644896	0.155061	-0.0045226	0.293971
	185.6	1.88998	0.941749	0.645716	0.155797	-0.0045836	0.294138
	185.8	1.89033	0.942309	0.646181	0.156033	-0.0044937	0.294081
	186	1.8904	0.942765	0.646732	0.155846	-0.004553	0.294379
	186.2	1.89017	0.94247	0.646803	0.155957	-0.0048703	0.294717
	186.4	1.89002	0.942674	0.647192	0.155822	-0.0048643	0.294809
	186.6	1.88988	0.942526	0.647484	0.15562	-0.0048232	0.294866
	186.8	1.8903	0.942443	0.648305	0.155624	-0.0045558	0.295152
	187	1.89107	0.942349	0.648265	0.155783	-0.0045122	0.295333
	187.2	1.89137	0.94243	0.647922	0.156443	-0.0047234	0.294979
	187.4	1.89209	0.942677	0.64812	0.156545	-0.0050019	0.295077
	187.6	1.89333	0.943167	0.648732	0.156786	-0.0051315	0.295405
	187.8	1.89368	0.943695	0.648648	0.156422	-0.0054126	0.295213
	188	1.89398	0.943975	0.648851	0.156487	-0.0051186	0.295264
	188.2	1.89462	0.944605	0.64883	0.156733	-0.0050194	0.295422
	188.4	1.89488	0.944788	0.649104	0.156858	-0.0049843	0.29597
	188.6	1.89532	0.945193	0.649112	0.15681	-0.004918	0.296281
	188.8	1.89592	0.945688	0.649292	0.156695	-0.0046625	0.296782
	189	1.89608	0.94672	0.649479	0.156601	-0.0045974	0.29738
	189.2	1.89629	0.947181	0.649559	0.156602	-0.0045442	0.296944
	189.4	1.8965	0.94784	0.649279	0.156916	-0.0044762	0.297275
	189.6	1.89625	0.948009	0.650319	0.157455	-0.0043068	0.29752
	189.8	1.8962	0.948356	0.650551	0.157271	-0.0043874	0.298156
	190	1.89599	0.948404	0.651161	0.157398	-0.0040291	0.298315
	190.2	1.89565	0.948361	0.651337	0.15726	-0.0042079	0.298518
	190.4	1.89582	0.948501	0.651544	0.157023	-0.0042536	0.298622
	190.6	1.89551	0.949159	0.652099	0.156935	-0.0046205	0.298944
	190.8	1.89566	0.949252	0.652248	0.157161	-0.0045657	0.29977
	191	1.89577	0.949916	0.652373	0.157475	-0.0048999	0.299845
	191.2	1.89637	0.950408	0.652983	0.157919	-0.0055586	0.30001
	191.4	1.89698	0.950901	0.6533	0.15837	-0.0060165	0.300284
	191.6	1.89764	0.951187	0.653546	0.158507	-0.0060285	0.300196
	191.8	1.8978	0.95211	0.653781	0.158489	-0.0058764	0.300234
	192	1.89794	0.952733	0.65408	0.158753	-0.0057298	0.300401
	192.2	1.89846	0.953556	0.654489	0.158891	-0.0058284	0.300987
	192.4	1.89877	0.954199	0.655188	0.159129	-0.0055973	0.301375
	192.6	1.89876	0.954897	0.65555	0.159055	-0.0055646	0.301577
	192.8	1.89882	0.955249	0.655871	0.159172	-0.0053989	0.301796
	193	1.89888	0.955975	0.656271	0.158817	-0.0056359	0.302295
	193.2	1.89898	0.9565	0.656837	0.159108	-0.0055603	0.301897
	193.4	1.89862	0.956939	0.657402	0.158727	-0.0054158	0.302092
	193.6	1.89834	0.957171	0.658514	0.158607	-0.0054942	0.302431
	193.8	1.89838	0.957514	0.658812	0.158563	-0.0057093	0.302543
	194	1.89811	0.957385	0.659384	0.158282	-0.0057884	0.302592
	194.2	1.89809	0.957499	0.659543	0.157883	-0.0061537	0.303083
	194.4	1.89812	0.95776	0.660176	0.157972	-0.0060255	0.30315
	194.6	1.89794	0.957802	0.660549	0.158278	-0.0066791	0.303543
	194.8	1.89864	0.957624	0.660835	0.158517	-0.006651	0.303937
	195	1.89915	0.957959	0.661195	0.159113	-0.0070715	0.303665
	195.2	1.89947	0.958075	0.661372	0.159479	-0.007257	0.303725
	195.4	1.89969	0.958302	0.660928	0.159939	-0.007095	0.303786
	195.6	1.89985	0.958765	0.661253	0.159931	-0.0069456	0.304079
	195.8	1.89983	0.959117	0.661382	0.160487	-0.0066158	0.304207
	196	1.90012	0.959515	0.661452	0.16082	-0.0064717	0.304173
	196.2	1.90077	0.959862	0.661543	0.160972	-0.0059295	0.304144
	196.4	1.90064	0.960298	0.661649	0.161528	-0.005738	0.304203
	196.6	1.9009	0.960553	0.661383	0.16175	-0.0054634	0.304223
	196.8	1.90168	0.961061	0.662009	0.162283	-0.0052414	0.304093
	197	1.90218	0.961918	0.662474	0.162205	-0.0053699	0.304008
	197.2	1.9025	0.962831	0.663439	0.162388	-0.0053309	0.303811
	197.4	1.90248	0.963272	0.664067	0.161853	-0.0052549	0.304033
	197.6	1.90292	0.963489	0.664648	0.161588	-0.0053327	0.304935
	197.8	1.90325	0.963352	0.665346	0.161619	-0.0053835	0.305275
	198	1.90397	0.96327	0.665972	0.161708	-0.005558	0.305855
	198.2	1.90443	0.96398	0.666482	0.161624	-0.005227	0.306343
	198.4	1.90475	0.964246	0.667184	0.161612	-0.0049997	0.306392
	198.6	1.90531	0.964472	0.667152	0.161837	-0.0054604	0.30703
	198.8	1.90577	0.965148	0.667295	0.161902	-0.0054565	0.306687
	199	1.90552	0.965697	0.667876	0.162047	-0.0054121	0.30679
	199.2	1.90559	0.96635	0.668173	0.161948	-0.0052828	0.306953
	199.4	1.90551	0.966785	0.668142	0.16208	-0.0054147	0.307233
	199.6	1.90584	0.967364	0.668418	0.162092	-0.0053546	0.307493
	199.8	1.90611	0.967591	0.668212	0.161999	-0.0048599	0.307273
	200	1.90651	0.968545	0.668612	0.162153	-0.0048637	0.307079
	200.2	1.90669	0.969577	0.668407	0.161987	-0.0042244	0.307145
	200.4	1.907	0.970214	0.66841	0.162346	-0.0037093	0.307167
	200.6	1.90776	0.970636	0.66904	0.162708	-0.0035346	0.307674
	200.8	1.90829	0.971259	0.669636	0.162936	-0.0029988	0.307735
	201	1.90865	0.971698	0.669548	0.162675	-0.0028294	0.307624
	201.2	1.90914	0.971767	0.67013	0.1626	-0.0025582	0.308201
	201.4	1.9096	0.971877	0.670352	0.16262	-0.0021104	0.308474
	201.6	1.91018	0.971927	0.671027	0.162867	-0.0015795	0.308917
	201.8	1.91087	0.971672	0.671156	0.163166	-0.0015713	0.308632
	202	1.91087	0.972352	0.671254	0.163749	-0.0016313	0.308787
	202.2	1.91059	0.97268	0.671397	0.163575	-0.0012674	0.308942
	202.4	1.91071	0.972421	0.671526	0.16385	-0.0016694	0.309043
	202.6	1.9105	0.972391	0.671639	0.164009	-0.0019109	0.309193
	202.8	1.91026	0.972686	0.672077	0.163846	-0.0022899	0.308693
	203	1.91035	0.972991	0.672699	0.163938	-0.0027787	0.308917
	203.2	1.91031	0.973712	0.672709	0.16403	-0.0033893	0.309193
	203.4	1.91043	0.974192	0.672953	0.164048	-0.0037476	0.309471
	203.6	1.91079	0.974846	0.673741	0.163895	-0.0039693	0.30973
	203.8	1.91075	0.975437	0.67413	0.163609	-0.0044252	0.309623
	204	1.91093	0.976526	0.674842	0.163375	-0.0045341	0.310189
	204.2	1.91099	0.977838	0.675189	0.163621	-0.0037345	0.310818
	204.4	1.91103	0.978378	0.675665	0.16362	-0.0038418	0.310923
	204.6	1.9114	0.979062	0.676278	0.163762	-0.0037421	0.311509
	204.8	1.91155	0.979491	0.676463	0.163933	-0.0036555	0.311103
	205	1.91186	0.980167	0.676793	0.163729	-0.0038356	0.311225
	205.2	1.91201	0.980134	0.677305	0.163558	-0.0038985	0.311611
	205.4	1.91181	0.980531	0.678052	0.163616	-0.0036249	0.311493
	205.6	1.91183	0.980573	0.67864	0.163631	-0.0038372	0.311196
	205.8	1.912	0.980893	0.678899	0.16356	-0.0039663	0.310832
	206	1.91199	0.981234	0.679149	0.164172	-0.0037049	0.311012
	206.2	1.91198	0.98071	0.679359	0.163877	-0.0031658	0.310996
	206.4	1.91214	0.980413	0.679578	0.163695	-0.0034373	0.310748
	206.6	1.91219	0.980574	0.67996	0.163601	-0.0031763	0.31057
	206.8	1.91236	0.980924	0.680283	0.163881	-0.0036229	0.310795
	207	1.91284	0.981038	0.680321	0.164526	-0.0041735	0.311642
	207.2	1.91315	0.981675	0.68045	0.164711	-0.0038815	0.312313
	207.4	1.91341	0.981756	0.680933	0.164947	-0.0040855	0.312422
	207.6	1.91342	0.982405	0.681084	0.164743	-0.0041283	0.312879
	207.8	1.91365	0.983511	0.680896	0.164843	-0.0047402	0.313282
	208	1.91423	0.984435	0.681285	0.165254	-0.0044715	0.313939
	208.2	1.91449	0.985014	0.680964	0.166268	-0.0040564	0.313674
	208.4	1.91482	0.985028	0.681332	0.166128	-0.003922	0.313947
	208.6	1.91554	0.986008	0.681859	0.166689	-0.0039702	0.314205
	208.8	1.91572	0.986874	0.681982	0.166867	-0.0046764	0.31448
	209	1.91603	0.987635	0.682109	0.166311	-0.0045735	0.315344
	209.2	1.91637	0.987912	0.682749	0.166838	-0.0046232	0.315574
	209.4	1.91704	0.988323	0.683499	0.167115	-0.0045069	0.31572
	209.6	1.91798	0.988483	0.68371	0.167274	-0.0044154	0.315784
	209.8	1.91859	0.988852	0.684677	0.167544	-0.0039021	0.315496
	210	1.91959	0.988993	0.685091	0.167656	-0.0034584	0.315966
	210.2	1.92003	0.989091	0.685849	0.167706	-0.0029759	0.316414
	210.4	1.92066	0.98898	0.68608	0.167787	-0.0034091	0.316618
	210.6	1.921	0.989384	0.686574	0.167942	-0.003531	0.317018
	210.8	1.92081	0.989064	0.686935	0.167736	-0.003739	0.317466
	211	1.9211	0.989201	0.687143	0.167971	-0.0039331	0.317942
	211.2	1.92135	0.98991	0.687561	0.167574	-0.0039001	0.318072
	211.4	1.92101	0.989889	0.687337	0.167537	-0.0043739	0.317713
	211.6	1.92108	0.990283	0.686878	0.167368	-0.0047819	0.317794
	211.8	1.92113	0.990352	0.686826	0.167479	-0.0053201	0.317501
	212	1.92146	0.990271	0.686674	0.16749	-0.0047869	0.317363
	212.2	1.9214	0.990296	0.686658	0.167366	-0.0046949	0.317332
	212.4	1.92129	0.99081	0.687244	0.167077	-0.0049024	0.317797
	212.6	1.92102	0.991738	0.687326	0.166985	-0.0050077	0.317404
	212.8	1.9209	0.992229	0.687343	0.167233	-0.0051648	0.31771
	213	1.92115	0.99259	0.687452	0.167251	-0.0046231	0.318047
	213.2	1.92103	0.992962	0.687755	0.168392	-0.0045239	0.318266
	213.4	1.92164	0.992958	0.68813	0.168259	-0.0039309	0.318626
	213.6	1.92189	0.993349	0.68805	0.168762	-0.0034069	0.319017
	213.8	1.92214	0.994019	0.68884	0.168689	-0.003401	0.31929
	214	1.92284	0.994424	0.689213	0.168865	-0.0031051	0.320258
	214.2	1.92283	0.994664	0.689776	0.169107	-0.002636	0.320853
	214.4	1.923	0.9947	0.689763	0.16913	-0.0029055	0.320773
	214.6	1.92334	0.995317	0.690259	0.169014	-0.0022452	0.320702
	214.8	1.92342	0.995625	0.690501	0.169059	-0.0020513	0.320675
	215	1.92398	0.996315	0.691061	0.169155	-0.0017093	0.320706
	215.2	1.92356	0.997118	0.691585	0.169193	-0.0016406	0.320607
	215.4	1.9237	0.997642	0.691484	0.16976	-0.0015509	0.320495
	215.6	1.92391	0.998146	0.69163	0.169481	-0.0014759	0.320501
	215.8	1.92427	0.998787	0.692172	0.169299	-0.0013952	0.320378
	216	1.92413	0.999358	0.692601	0.169465	-0.0012839	0.320245
	216.2	1.92414	0.999856	0.693455	0.169308	-0.0014568	0.320366
	216.4	1.92439	1.00042	0.693999	0.16959	-0.0017841	0.320453
	216.6	1.92409	1.00053	0.694664	0.170025	-0.001666	0.3205
	216.8	1.9243	1.00103	0.694844	0.170789	-0.0024122	0.321188
	217	1.92455	1.00149	0.695015	0.170501	-0.0025113	0.321911
	217.2	1.92451	1.0015	0.695396	0.170848	-0.0026815	0.322537
	217.4	1.9247	1.00183	0.695649	0.170783	-0.002626	0.322972
	217.6	1.92457	1.00207	0.695812	0.170716	-0.0029095	0.323435
	217.8	1.92448	1.00263	0.69604	0.170234	-0.0036734	0.323668
	218	1.92492	1.00253	0.696411	0.170538	-0.0034185	0.324108
	218.2	1.92477	1.003	0.696661	0.170786	-0.0035363	0.324257
	218.4	1.92518	1.00336	0.696842	0.170975	-0.0035723	0.32431
	218.6	1.92557	1.00365	0.697237	0.171238	-0.0032849	0.324509
	218.8	1.92569	1.00394	0.697709	0.171168	-0.0034349	0.324398
	219	1.92594	1.00427	0.698345	0.171152	-0.0032968	0.324202
	219.2	1.92546	1.00479	0.69911	0.171603	-0.0033834	0.324426
	219.4	1.9263	1.00538	0.699199	0.171637	-0.0032776	0.324763
	219.6	1.92693	1.00588	0.69965	0.1711	-0.0033359	0.32468
	219.8	1.92738	1.00628	0.700283	0.171178	-0.0035032	0.324583
	220	1.92739	1.00592	0.70079	0.171235	-0.0032406	0.32455
	220.2	1.92805	1.00631	0.701281	0.170954	-0.0030896	0.324846
	220.4	1.92842	1.00645	0.7019	0.17174	-0.0032337	0.325466
	220.6	1.92859	1.00645	0.702526	0.171596	-0.0027845	0.325964
	220.8	1.92908	1.00657	0.702611	0.171171	-0.0029192	0.326363
	221	1.92942	1.00621	0.703094	0.171026	-0.0027453	0.326605
	221.2	1.92927	1.0061	0.703321	0.170764	-0.0023945	0.326661
	221.4	1.92914	1.00645	0.703475	0.170731	-0.002465	0.327009
	221.6	1.92907	1.00696	0.70367	0.17015	-0.0022852	0.326812
	221.8	1.92903	1.00734	0.703428	0.169903	-0.0025817	0.326688
	222	1.92922	1.00753	0.703753	0.17028	-0.0021373	0.326777
	222.2	1.9291	1.00831	0.704034	0.170775	-0.002635	0.326221
	222.4	1.92932	1.0086	0.704027	0.170801	-0.0023895	0.326072
	222.6	1.92956	1.00927	0.704294	0.171042	-0.0025468	0.326035
	222.8	1.92959	1.00976	0.704726	0.171046	-0.0024627	0.326155
	223	1.92971	1.01034	0.704833	0.171028	-0.0025539	0.326522
	223.2	1.92937	1.01113	0.705044	0.171091	-0.0027948	0.327086
	223.4	1.9302	1.01206	0.705455	0.170817	-0.0032396	0.327987
	223.6	1.93075	1.0124	0.705322	0.171005	-0.0034614	0.32789
	223.8	1.93103	1.01302	0.705321	0.171104	-0.0035111	0.328551
	224	1.93092	1.01341	0.70557	0.171335	-0.003324	0.328548
	224.2	1.93125	1.01408	0.705871	0.171758	-0.0032282	0.328876
	224.4	1.93151	1.01423	0.706248	0.171787	-0.0030631	0.330031
	224.6	1.93186	1.01429	0.706753	0.171564	-0.0028171	0.330604
	224.8	1.93185	1.01426	0.706958	0.171558	-0.0027486	0.330935
	225	1.93176	1.01465	0.707272	0.171733	-0.0025298	0.331304
	225.2	1.93136	1.01502	0.708007	0.171677	-0.00287	0.331711
	225.4	1.93158	1.01557	0.708197	0.172108	-0.0027905	0.331759
	225.6	1.93186	1.01617	0.708522	0.172209	-0.0023726	0.3313
	225.8	1.93209	1.01612	0.709147	0.172482	-0.0024987	0.331356
	226	1.93261	1.01708	0.709705	0.172961	-0.002569	0.331209
	226.2	1.93297	1.01756	0.710054	0.173034	-0.0029668	0.33057
	226.4	1.9334	1.01766	0.710293	0.17331	-0.0027527	0.330769
	226.6	1.93348	1.01862	0.710917	0.173556	-0.002537	0.330557
	226.8	1.93334	1.01868	0.711186	0.173693	-0.0025666	0.330557
	227	1.93355	1.01935	0.711329	0.173843	-0.0028399	0.330794
	227.2	1.9339	1.01968	0.71183	0.174077	-0.0031602	0.330548
	227.4	1.93511	1.02009	0.711837	0.174403	-0.0032748	0.330675
	227.6	1.93523	1.02025	0.711258	0.175277	-0.00346	0.33046
	227.8	1.93586	1.02079	0.711342	0.175303	-0.0030962	0.330417
	228	1.9359	1.02079	0.711549	0.175804	-0.0029486	0.330047
	228.2	1.93672	1.02074	0.711876	0.176308	-0.0027824	0.330543
	228.4	1.93701	1.0207	0.711909	0.176221	-0.002774	0.331453
	228.6	1.93694	1.02099	0.712266	0.176316	-0.0029309	0.331635
	228.8	1.93708	1.02122	0.712268	0.176127	-0.0027057	0.33222
	229	1.93737	1.02139	0.712456	0.176245	-0.003143	0.332813
	229.2	1.93743	1.02174	0.712892	0.176663	-0.003503	0.333396
	229.4	1.93747	1.02233	0.712758	0.176718	-0.0029867	0.333917
	229.6	1.9375	1.02267	0.713415	0.176727	-0.0028807	0.334669
	229.8	1.93706	1.02303	0.714096	0.176608	-0.0028452	0.335805
	230	1.93765	1.02336	0.714608	0.176425	-0.0027562	0.336143
	230.2	1.93747	1.02333	0.71502	0.176245	-0.002807	0.336085
	230.4	1.93739	1.02386	0.715735	0.17625	-0.002829	0.336413
	230.6	1.93717	1.02488	0.716295	0.176067	-0.0026136	0.336322
	230.8	1.9374	1.02487	0.716627	0.176365	-0.0027021	0.33651
	231	1.93802	1.02536	0.71684	0.176256	-0.0028902	0.336505
	231.2	1.93891	1.02496	0.717439	0.176236	-0.0027794	0.336579
	231.4	1.93966	1.02551	0.717366	0.176527	-0.0022842	0.336635
	231.6	1.93978	1.02588	0.717775	0.176688	-0.0021873	0.336997
	231.8	1.94063	1.02612	0.718059	0.176668	-0.0017053	0.336547
	232	1.94117	1.02654	0.718742	0.176971	-0.0021104	0.336916
	232.2	1.94181	1.02673	0.718983	0.176855	-0.0023204	0.337238
	232.4	1.94232	1.02703	0.719312	0.176461	-0.0023513	0.337122
	232.6	1.94267	1.02782	0.719831	0.175766	-0.0025646	0.337112
	232.8	1.94303	1.02842	0.720174	0.176029	-0.0026461	0.33755
	233	1.94332	1.02894	0.720552	0.175795	-0.0029639	0.337291
	233.2	1.94361	1.02998	0.720613	0.175644	-0.0027882	0.337731
	233.4	1.94325	1.03055	0.721167	0.175717	-0.0027397	0.338146
	233.6	1.94332	1.03087	0.721529	0.176001	-0.0026231	0.338363
	233.8	1.94346	1.03127	0.72171	0.176104	-0.0024305	0.338512
	234	1.94423	1.03155	0.721888	0.175872	-0.002773	0.338043
	234.2	1.94391	1.03204	0.721986	0.176047	-0.0029283	0.337978
	234.4	1.94362	1.03245	0.722207	0.176449	-0.0027348	0.338012
	234.6	1.94388	1.03291	0.722368	0.176876	-0.0024445	0.337926
	234.8	1.94393	1.03308	0.722345	0.177529	-0.0024507	0.337604
	235	1.94399	1.03334	0.722779	0.177642	-0.0024388	0.337732
	235.2	1.94407	1.03328	0.723293	0.178009	-0.0020399	0.338154
	235.4	1.94427	1.0335	0.723424	0.177956	-0.0023117	0.337915
	235.6	1.94433	1.03359	0.723704	0.178288	-0.0024295	0.338504
	235.8	1.94432	1.03351	0.723808	0.178577	-0.0024734	0.3386
	236	1.94447	1.03364	0.724719	0.178657	-0.0028822	0.338881
	236.2	1.94441	1.03383	0.725022	0.178423	-0.0027585	0.338806
	236.4	1.94448	1.03445	0.725543	0.178261	-0.0027817	0.339003
	236.6	1.94424	1.03555	0.725684	0.177865	-0.0030785	0.339803
	236.8	1.94449	1.03571	0.72599	0.178208	-0.0031343	0.340334
	237	1.94466	1.03611	0.726109	0.177698	-0.0030116	0.340457
	237.2	1.94475	1.03667	0.726275	0.177846	-0.0027616	0.340995
	237.4	1.94479	1.03688	0.726816	0.178185	-0.0028722	0.341144
	237.6	1.94542	1.03721	0.726873	0.178579	-0.0028958	0.341317
	237.8	1.94578	1.0379	0.727541	0.178464	-0.0029573	0.341185
	238	1.94561	1.03823	0.72758	0.178509	-0.0032437	0.341122
	238.2	1.94541	1.03831	0.728239	0.17899	-0.0028479	0.341135
	238.4	1.94527	1.03864	0.728353	0.179581	-0.0027352	0.341244
	238.6	1.94559	1.03923	0.728933	0.179888	-0.0027489	0.341399
	238.8	1.94584	1.03949	0.729186	0.180121	-0.0030243	0.341214
	239	1.94614	1.03965	0.729779	0.180116	-0.0032669	0.341306
	239.2	1.94711	1.03969	0.729697	0.179978	-0.0034182	0.341642
	239.4	1.94809	1.03959	0.729886	0.179705	-0.0034889	0.341601
	239.6	1.9479	1.03962	0.729868	0.180231	-0.0031927	0.34176
	239.8	1.94815	1.0394	0.730207	0.180256	-0.0031601	0.341814
	240	1.94814	1.03936	0.730421	0.180159	-0.0030367	0.341707
	240.2	1.94828	1.03966	0.730223	0.179694	-0.0027644	0.342062
	240.4	1.94833	1.04007	0.729952	0.179786	-0.0024007	0.343054
	240.6	1.94851	1.04011	0.729887	0.179497	-0.0024442	0.343721
	240.8	1.94898	1.04014	0.729904	0.179864	-0.0022936	0.343658
	241	1.94872	1.04056	0.730547	0.179897	-0.0022238	0.343673
	241.2	1.94866	1.04063	0.730996	0.180145	-0.0020448	0.343845
	241.4	1.949	1.04095	0.731688	0.180217	-0.0022817	0.344077
	241.6	1.94869	1.04172	0.73261	0.180301	-0.0024195	0.344315
	241.8	1.94828	1.04211	0.733423	0.180481	-0.002332	0.344143
	242	1.94776	1.0423	0.733402	0.180865	-0.0025081	0.344414
	242.2	1.948	1.04286	0.734157	0.180865	-0.0025483	0.344736
	242.4	1.94808	1.04336	0.734345	0.181187	-0.0023261	0.345505
	242.6	1.9486	1.04407	0.735032	0.181183	-0.0024079	0.345622
	242.8	1.94915	1.04452	0.735296	0.181148	-0.0028133	0.345348
	243	1.94971	1.04488	0.735825	0.180929	-0.0028007	0.345657
	243.2	1.95012	1.04512	0.735913	0.180869	-0.0026451	0.34643
	243.4	1.9499	1.04538	0.73608	0.181047	-0.0024496	0.346231
	243.6	1.94998	1.0451	0.736239	0.181304	-0.0023785	0.346388
	243.8	1.95064	1.04554	0.736306	0.181092	-0.0022542	0.346619
	244	1.95111	1.04607	0.735936	0.181207	-0.0023651	0.346306
	244.2	1.95161	1.04681	0.736361	0.181289	-0.0025205	0.347241
	244.4	1.95213	1.04748	0.736266	0.181449	-0.0025695	0.347992
	244.6	1.95242	1.04733	0.73658	0.18138	-0.0026702	0.348003
	244.8	1.95261	1.04794	0.736745	0.18241	-0.002361	0.347667
	245	1.95289	1.04823	0.737427	0.182649	-0.0021871	0.348102
	245.2	1.95316	1.04884	0.73763	0.182794	-0.0016712	0.348354
	245.4	1.9531	1.04946	0.738439	0.182911	-0.0014965	0.348537
	245.6	1.95256	1.05027	0.738391	0.182994	-0.0003722	0.348339
	245.8	1.95275	1.05046	0.738526	0.183255	1.052e-05	0.348403
	246	1.95268	1.05083	0.73856	0.183266	0.00048909	0.348279
	246.2	1.95271	1.05125	0.739099	0.182932	0.00033667	0.348231
	246.4	1.95217	1.05115	0.739545	0.183085	0.00064921	0.348477
	246.6	1.95191	1.05124	0.740101	0.183283	0.00015663	0.348236
	246.8	1.95133	1.05105	0.740807	0.183033	-2.083e-05	0.348133
	247	1.95126	1.05093	0.741083	0.182621	0.00042064	0.348548
	247.2	1.95128	1.05109	0.741124	0.182678	0.00027572	0.348629
	247.4	1.95173	1.05118	0.741177	0.182894	-0.0001561	0.348256
	247.6	1.95247	1.05114	0.741538	0.182835	-0.0006502	0.348575
	247.8	1.95262	1.05217	0.741895	0.183049	-0.001249	0.348512
	248	1.95308	1.05251	0.74245	0.18341	-0.0016272	0.349043
	248.2	1.95337	1.05247	0.742915	0.183599	-0.0018871	0.350073
	248.4	1.95391	1.05258	0.74334	0.18362	-0.0023078	0.350212
	248.6	1.95435	1.05231	0.743828	0.184101	-0.0022543	0.350358
	248.8	1.95497	1.05301	0.744115	0.184405	-0.0022693	0.350679
	249	1.95547	1.05386	0.744386	0.184254	-0.0024973	0.351073
	249.2	1.95554	1.05446	0.744693	0.184399	-0.0020817	0.351374
	249.4	1.95544	1.05498	0.744913	0.184288	-0.001569	0.351334
	249.6	1.95575	1.05531	0.744817	0.183959	-0.001296	0.35151
	249.8	1.95661	1.05523	0.745297	0.183651	-0.0017059	0.351463
	250	1.95646	1.05534	0.745679	0.18379	-0.0016839	0.351442
	250.2	1.95617	1.05588	0.745858	0.183293	-0.00201	0.351562
	250.4	1.95612	1.05606	0.746341	0.183055	-0.0013011	0.352164
	250.6	1.9562	1.05651	0.746604	0.183218	-0.0011625	0.352339
	250.8	1.9566	1.05693	0.746312	0.182946	-0.0006153	0.352328
	251	1.9571	1.057	0.746211	0.183417	0.00018576	0.352629
	251.2	1.95765	1.05811	0.746293	0.184238	-4.597e-05	0.352442
	251.4	1.95791	1.05859	0.746408	0.184969	6.919e-05	0.352617
	251.6	1.95763	1.05943	0.746936	0.18516	0.00057645	0.353458
	251.8	1.95747	1.06003	0.746808	0.186111	0.00084672	0.353575
	252	1.9579	1.06012	0.747047	0.18666	0.00080319	0.354507
	252.2	1.95799	1.06024	0.746817	0.18685	0.00046578	0.354897
	252.4	1.95819	1.06077	0.747111	0.187301	0.00039181	0.355321
	252.6	1.95833	1.06055	0.747371	0.187704	1.731e-05	0.355887
	252.8	1.95817	1.06075	0.747778	0.187617	-0.0001157	0.35623
	253	1.95794	1.06133	0.74797	0.188136	-0.000408	0.356536
	253.2	1.95786	1.06176	0.748359	0.188289	-0.0002033	0.35662
	253.4	1.95799	1.06203	0.748599	0.187822	-0.00041	0.356615
	253.6	1.95832	1.06225	0.749049	0.187494	-0.000809	0.35694
	253.8	1.95846	1.06242	0.749307	0.187454	-0.000687	0.356663
	254	1.9582	1.06271	0.750207	0.187501	-0.0007539	0.35714
	254.2	1.95845	1.06324	0.750754	0.186819	-0.0004159	0.356924
	254.4	1.95844	1.06355	0.751757	0.186451	-0.000207	0.357715
	254.6	1.95831	1.064	0.752225	0.186529	-0.0005986	0.357648
	254.8	1.95862	1.06436	0.752741	0.18684	-0.0001902	0.357654
	255	1.95876	1.06498	0.753784	0.187121	-5.732e-05	0.357915
	255.2	1.95885	1.06629	0.754259	0.187088	-0.0001849	0.357605
	255.4	1.95897	1.0665	0.7547	0.18673	0.0002468	0.35747
	255.6	1.95894	1.06718	0.754891	0.186682	0.00032154	0.357548
	255.8	1.95926	1.06714	0.754643	0.187139	-0.0001131	0.357353
	256	1.95963	1.06759	0.755	0.187012	-0.0005123	0.357799
	256.2	1.95983	1.06773	0.755138	0.187289	-0.0004076	0.358185
	256.4	1.96018	1.0676	0.755093	0.187484	-0.00056	0.358729
	256.6	1.96048	1.0673	0.755327	0.187384	-0.0009523	0.35893
	256.8	1.96048	1.06785	0.75525	0.187387	-0.0009075	0.359203
	257	1.96074	1.06845	0.755005	0.187889	-0.0008424	0.359295
	257.2	1.9608	1.0687	0.754838	0.187678	-0.0008572	0.359179
	257.4	1.96088	1.06848	0.754573	0.187525	-0.0008751	0.359524
	257.6	1.96114	1.06855	0.7548	0.187628	-0.0009411	0.359703
	257.8	1.96101	1.06848	0.75488	0.188057	-0.0010627	0.359938
	258	1.96118	1.06832	0.755615	0.18814	-0.001092	0.360121
	258.2	1.96121	1.06897	0.756163	0.187902	-0.0006925	0.35988
	258.4	1.96116	1.06919	0.756312	0.187709	-0.0008958	0.360298
	258.6	1.96116	1.06928	0.756695	0.18802	-0.0010116	0.360196
	258.8	1.96147	1.06947	0.757261	0.188397	-0.0004811	0.360158
	259	1.9616	1.07013	0.757617	0.188144	-0.0005041	0.359933
	259.2	1.962	1.07039	0.757765	0.18753	-0.0002996	0.359319
	259.4	1.9625	1.07072	0.758073	0.187376	-0.0004222	0.359152
	259.6	1.9625	1.07112	0.758215	0.18748	-0.0004909	0.358939
	259.8	1.96247	1.07145	0.758626	0.187445	-0.0004582	0.358839
	260	1.96221	1.07234	0.758979	0.187468	-0.0003249	0.3592
	260.2	1.96227	1.07243	0.759111	0.187566	-0.0001609	0.359828
	260.4	1.9628	1.07263	0.759133	0.187501	-0.0006044	0.360311
	260.6	1.9636	1.0732	0.759283	0.187718	-0.0005002	0.360545
	260.8	1.96374	1.07317	0.759743	0.187865	-0.000433	0.361232
	261	1.96406	1.0736	0.759868	0.187921	-0.0006843	0.361518
	261.2	1.96417	1.07375	0.759629	0.187831	-0.0006455	0.361935
	261.4	1.96416	1.07387	0.759651	0.187826	-0.0003802	0.362103
	261.6	1.96501	1.07418	0.75961	0.18784	-0.000499	0.362491
	261.8	1.96526	1.07449	0.759588	0.188091	-0.0004055	0.362885
	262	1.96558	1.07478	0.760025	0.188331	-0.0003007	0.363135
	262.2	1.96594	1.07555	0.760506	0.188571	-0.0001214	0.363439
	262.4	1.9662	1.07534	0.76085	0.188679	-0.0005634	0.363734
	262.6	1.96629	1.07528	0.761907	0.18916	-0.0001329	0.364129
	262.8	1.96664	1.0756	0.762606	0.189455	9.052e-05	0.364009
	263	1.96673	1.07625	0.762804	0.189326	-5.625e-05	0.36395
	263.2	1.96664	1.07672	0.763529	0.188927	-0.0002941	0.363876
	263.4	1.96655	1.0773	0.764117	0.189341	-0.0004581	0.363878
	263.6	1.96613	1.07746	0.764776	0.1895	-0.0002405	0.363826
	263.8	1.9661	1.07809	0.765731	0.18998	-0.0001059	0.363929
	264	1.966	1.07871	0.766242	0.190352	-0.0002153	0.364336
	264.2	1.96624	1.07891	0.766445	0.190518	-0.000417	0.364529
	264.4	1.96673	1.0792	0.766768	0.191055	-0.0004593	0.364591
	264.6	1.9666	1.07977	0.7669	0.191234	-0.000447	0.364759
	264.8	1.96651	1.0803	0.767198	0.191549	-0.0005931	0.364667
	265	1.96668	1.08121	0.767034	0.191782	-0.0008595	0.364284
	265.2	1.96693	1.08136	0.76715	0.191612	-0.000717	0.364156
	265.4	1.96701	1.08184	0.767374	0.191304	-0.0007518	0.364102
	265.6	1.96741	1.08195	0.767473	0.191412	-0.0007811	0.364397
	265.8	1.96729	1.0825	0.767817	0.191393	-0.0009531	0.364679
	266	1.96748	1.08284	0.768231	0.191854	-0.0012881	0.365233
	266.2	1.96787	1.08327	0.768788	0.192198	-0.0013131	0.365575
	266.4	1.96809	1.08337	0.768765	0.191972	-0.0015349	0.365706
	266.6	1.96836	1.08352	0.769047	0.192198	-0.0013588	0.365892
	266.8	1.96842	1.08407	0.769057	0.192151	-0.0016574	0.366152
	267	1.96853	1.0846	0.769394	0.191664	-0.0018512	0.366494
	267.2	1.96863	1.085	0.769912	0.191576	-0.0014898	0.366745
	267.4	1.96958	1.08496	0.770552	0.191804	-0.0013864	0.36714
	267.6	1.96979	1.08532	0.771468	0.191962	-0.0011034	0.367355
	267.8	1.97034	1.08572	0.77221	0.192306	-0.0009827	0.367904
	268	1.97072	1.08623	0.772328	0.192112	-0.00093	0.368108
	268.2	1.97088	1.08652	0.772007	0.19219	-0.0008233	0.368163
	268.4	1.97128	1.08659	0.772267	0.192645	-0.0009007	0.368431
	268.6	1.97058	1.08707	0.772544	0.192924	-0.0010723	0.368428
	268.8	1.97109	1.08749	0.7727	0.193254	-0.0015222	0.368457
	269	1.97135	1.08738	0.773395	0.193199	-0.0016954	0.368571
	269.2	1.97161	1.08748	0.773896	0.193188	-0.0016606	0.369039
	269.4	1.97202	1.08796	0.77375	0.193228	-0.0016276	0.369598
	269.6	1.97197	1.08792	0.774067	0.19358	-0.0013883	0.369957
	269.8	1.97205	1.08838	0.773947	0.193616	-0.0013643	0.370611
	270	1.97253	1.0884	0.7738	0.19389	-0.0009536	0.371061
	270.2	1.9726	1.08849	0.773268	0.193884	-0.0008607	0.371234
	270.4	1.97262	1.08828	0.772541	0.193781	-0.0007863	0.37144
	270.6	1.97289	1.08865	0.772598	0.19346	-0.0007159	0.371913
	270.8	1.97243	1.08859	0.772978	0.192953	-0.0006667	0.372224
	271	1.97265	1.08843	0.773294	0.19281	-0.0004135	0.372258
	271.2	1.97287	1.08861	0.773473	0.192995	-0.0002782	0.372558
	271.4	1.97291	1.08858	0.774187	0.192806	-0.0004367	0.372746
	271.6	1.97246	1.08913	0.774655	0.192924	-0.0002553	0.372441
	271.8	1.97242	1.08906	0.774688	0.192486	-0.0002187	0.372963
	272	1.9725	1.08912	0.774915	0.192508	-0.0003746	0.37261
	272.2	1.97249	1.08948	0.775274	0.192424	-0.0004115	0.372525
	272.4	1.97217	1.08958	0.776	0.192449	-0.0009534	0.372698
	272.6	1.97191	1.08991	0.776637	0.192973	-0.0010199	0.37274
	272.8	1.97275	1.09067	0.777158	0.193082	-0.0009088	0.373004
	273	1.9735	1.09109	0.77765	0.193296	-0.0005891	0.373207
	273.2	1.97403	1.09151	0.778481	0.193706	1.972e-05	0.373418
	273.4	1.97476	1.09233	0.778697	0.194124	0.00012087	0.373518
	273.6	1.97464	1.09242	0.779676	0.194466	0.00025987	0.373127
	273.8	1.97477	1.0928	0.779896	0.195017	0.00028755	0.37309
	274	1.9752	1.09351	0.77973	0.195642	0.00071987	0.372897
	274.2	1.97514	1.09394	0.77971	0.196253	0.00037164	0.373029
	274.4	1.97552	1.09411	0.779852	0.196718	0.00045257	0.373133
	274.6	1.97561	1.09477	0.780014	0.196815	-0.0001371	0.372884
	274.8	1.97483	1.09472	0.780343	0.197017	-0.0003032	0.373365
	275	1.97512	1.09508	0.780274	0.197497	-0.0005556	0.373624
	275.2	1.97472	1.09547	0.780268	0.197467	-0.0012454	0.374251
	275.4	1.97481	1.09589	0.780141	0.197243	-0.0013705	0.374207
	275.6	1.97475	1.09601	0.780167	0.197275	-0.0015462	0.374524
	275.8	1.97524	1.09623	0.780441	0.196579	-0.0017237	0.375097
	276	1.97533	1.09636	0.781074	0.196806	-0.0018939	0.374968
	276.2	1.97568	1.09684	0.781367	0.196638	-0.0017601	0.375247
	276.4	1.97557	1.09683	0.781675	0.196645	-0.001672	0.37584
	276.6	1.97599	1.09721	0.782115	0.196526	-0.00102	0.376176
	276.8	1.97657	1.09757	0.782483	0.195926	-0.0004712	0.376416
	277	1.97727	1.09766	0.782852	0.195752	-0.0005242	0.376857
	277.2	1.9777	1.09765	0.783879	0.195712	-0.0002728	0.377023
	277.4	1.97804	1.09812	0.783938	0.195696	-0.0005211	0.376904
	277.6	1.97844	1.09798	0.78454	0.195466	-0.0004966	0.376941
	277.8	1.97848	1.09869	0.784998	0.196385	-0.000421	0.377244
	278	1.97864	1.0989	0.785097	0.196854	8.068e-05	0.377597
	278.2	1.97881	1.0993	0.785776	0.197196	-0.0002447	0.377457
	278.4	1.97911	1.09953	0.785721	0.197241	-0.0004477	0.377212
	278.6	1.97869	1.09981	0.785892	0.197318	-0.00134	0.376981
	278.8	1.97864	1.10008	0.785996	0.19726	-0.0013892	0.377375
	279	1.97881	1.10054	0.786023	0.197496	-0.0016941	0.377268
	279.2	1.97888	1.10053	0.785663	0.197476	-0.0015534	0.377686
	279.4	1.97961	1.10102	0.785569	0.197756	-0.0014515	0.377563
	279.6	1.97951	1.10098	0.785518	0.197754	-0.0014318	0.377725
	279.8	1.9796	1.1015	0.785862	0.197698	-0.0015297	0.377906
	280	1.97927	1.10153	0.786187	0.198093	-0.0013987	0.377865
	280.2	1.97974	1.10192	0.786088	0.197907	-0.0011706	0.378395
	280.4	1.97941	1.10236	0.786224	0.197742	-0.001193	0.378508
	280.6	1.97974	1.10302	0.786451	0.197476	-0.0008871	0.378857
	280.8	1.98013	1.10338	0.786619	0.197567	-0.0011233	0.379557
	281	1.98039	1.10398	0.78664	0.197598	-0.0011907	0.380307
	281.2	1.98056	1.10418	0.786953	0.197726	-0.0008409	0.3804
	281.4	1.98093	1.10466	0.787132	0.197643	-0.0007076	0.380943
	281.6	1.98086	1.10498	0.787338	0.19784	-0.000703	0.381377
	281.8	1.98041	1.10521	0.787927	0.198219	-0.0008164	0.381947
	282	1.98083	1.10494	0.78834	0.198241	-0.0006309	0.382382
	282.2	1.98125	1.10581	0.788935	0.19859	-0.0010435	0.381931
	282.4	1.98122	1.10564	0.789441	0.199134	-0.0014692	0.381749
	282.6	1.98105	1.10572	0.790054	0.199199	-0.0017347	0.381393
	282.8	1.98128	1.10603	0.790499	0.199263	-0.0014501	0.38144
	283	1.98149	1.10619	0.790906	0.199712	-0.0011865	0.3816
	283.2	1.98184	1.10628	0.791173	0.200253	-0.0007159	0.381318
	283.4	1.98198	1.10654	0.791783	0.200264	-0.0009975	0.381075
	283.6	1.9821	1.10667	0.792149	0.200188	-0.0015863	0.3811
	283.8	1.98216	1.10708	0.793413	0.200223	-0.0017319	0.38117
	284	1.98227	1.10757	0.794055	0.200383	-0.001484	0.381063
	284.2	1.98251	1.10853	0.794351	0.200301	-0.0013772	0.381256
	284.4	1.98261	1.10917	0.794302	0.200749	-0.0014	0.381226
	284.6	1.98318	1.1093	0.794781	0.200941	-0.0009097	0.381668
	284.8	1.9831	1.10951	0.794853	0.200696	-0.0013232	0.381865
	285	1.98332	1.10961	0.794639	0.200459	-0.0015614	0.381974
	285.2	1.98329	1.10984	0.794808	0.200492	-0.0013766	0.381864
	285.4	1.98292	1.11003	0.794623	0.200107	-0.0017088	0.382542
	285.6	1.98245	1.1103	0.794387	0.200145	-0.0018352	0.382705
	285.8	1.98245	1.1102	0.794474	0.199668	-0.0019542	0.382931
	286	1.98265	1.11044	0.794823	0.200001	-0.001787	0.383186
	286.2	1.9823	1.11106	0.794996	0.200442	-0.0023267	0.383342
	286.4	1.98216	1.11099	0.794976	0.200623	-0.0025906	0.383607
	286.6	1.98231	1.11135	0.794583	0.200589	-0.0024213	0.383633
	286.8	1.98266	1.11186	0.794642	0.200496	-0.0023389	0.3839
	287	1.98321	1.11181	0.794626	0.20094	-0.0019999	0.383857
	287.2	1.98306	1.11205	0.795197	0.201048	-0.0017885	0.384254
	287.4	1.98328	1.11183	0.795659	0.200769	-0.002076	0.384367
	287.6	1.98374	1.11206	0.796174	0.200988	-0.0020436	0.384397
	287.8	1.98371	1.11274	0.796838	0.201188	-0.0011448	0.384527
	288	1.98386	1.1134	0.797294	0.201693	-0.0006705	0.385093
	288.2	1.98447	1.11422	0.797532	0.201893	-0.0005994	0.38547
	288.4	1.98499	1.11388	0.797527	0.202132	-0.0008326	0.385901
	288.6	1.98524	1.11356	0.797967	0.20191	-0.0008507	0.386106
	288.8	1.98528	1.11446	0.798046	0.201812	-0.0010594	0.386436
	289	1.98567	1.1149	0.798399	0.202013	-0.0010295	0.386627
	289.2	1.98546	1.11566	0.798772	0.20215	-0.0008168	0.38671
	289.4	1.98505	1.11571	0.79912	0.201847	-0.0010693	0.386902
	289.6	1.98547	1.11637	0.799444	0.201885	-0.0009808	0.386928
	289.8	1.98543	1.11676	0.799628	0.201821	-0.0011144	0.38755
	290	1.986	1.11736	0.800253	0.202381	-0.001535	0.388314
	290.2	1.98628	1.11786	0.800508	0.202229	-0.0017658	0.388833
	290.4	1.98692	1.11773	0.800587	0.202216	-0.0017982	0.389177
	290.6	1.98759	1.11818	0.801103	0.202205	-0.0017939	0.389131
	290.8	1.98747	1.11844	0.801642	0.201946	-0.0018489	0.389451
	291	1.98764	1.11783	0.802045	0.202409	-0.0014659	0.389432
	291.2	1.98762	1.1181	0.802475	0.202584	-0.0016097	0.389593
	291.4	1.98832	1.11794	0.802159	0.202424	-0.0016347	0.388997
	291.6	1.98826	1.11832	0.802318	0.202517	-0.0013721	0.389166
	291.8	1.98835	1.11861	0.802525	0.203078	-0.0011296	0.389561
	292	1.98844	1.11867	0.802577	0.203243	-0.0011885	0.389975
	292.2	1.9889	1.11855	0.802589	0.203566	-0.0015193	0.389549
	292.4	1.98888	1.11871	0.802656	0.203532	-0.0018035	0.389604
	292.6	1.98905	1.11876	0.802785	0.203687	-0.0013018	0.389155
	292.8	1.98875	1.1196	0.802929	0.203946	-0.0013178	0.38895
	293	1.98841	1.1197	0.803077	0.203813	-0.0013499	0.388387
	293.2	1.98796	1.1197	0.803135	0.203894	-0.0016846	0.388134
	293.4	1.98772	1.12017	0.803431	0.203719	-0.0019627	0.387966
	293.6	1.98783	1.12068	0.803235	0.204095	-0.0025042	0.38793
	293.8	1.9879	1.12092	0.803841	0.204179	-0.0026509	0.388256
	294	1.98847	1.12149	0.804442	0.204363	-0.0027264	0.388388
	294.2	1.98892	1.12127	0.80528	0.204117	-0.0022538	0.388643
	294.4	1.98911	1.12141	0.80568	0.203971	-0.0023671	0.388864
	294.6	1.98929	1.12218	0.806132	0.204126	-0.0021721	0.388951
	294.8	1.98908	1.12286	0.806351	0.204086	-0.0019194	0.389467
	295	1.98992	1.1233	0.806638	0.204115	-0.0015987	0.389642
	295.2	1.99021	1.12368	0.806498	0.20417	-0.0017984	0.390252
	295.4	1.99046	1.12377	0.806621	0.203952	-0.0013181	0.390765
	295.6	1.99023	1.12419	0.807205	0.204186	-0.0010951	0.391733
	295.8	1.99025	1.12389	0.807867	0.204482	-0.0005357	0.39235
	296	1.99031	1.12408	0.807994	0.204292	-0.000331	0.39276
	296.2	1.99086	1.12444	0.808274	0.204529	-0.0005573	0.39293
	296.4	1.99092	1.12484	0.808705	0.204616	-0.000713	0.393367
	296.6	1.99057	1.12437	0.808919	0.204592	-0.0007056	0.393569
	296.8	1.98996	1.12478	0.809497	0.204489	-0.0009962	0.393419
	297	1.98985	1.12486	0.809532	0.205012	-0.0012153	0.39321
	297.2	1.98997	1.12492	0.809818	0.205101	-0.0019423	0.393312
	297.4	1.99005	1.12555	0.810276	0.204974	-0.0022149	0.393012
	297.6	1.99035	1.12523	0.810731	0.205607	-0.0024789	0.392858
	297.8	1.99089	1.12544	0.811338	0.205778	-0.0022267	0.393152
	298	1.99141	1.12581	0.811563	0.206192	-0.0020692	0.393503
	298.2	1.99182	1.12581	0.812016	0.206165	-0.0019244	0.393493
	298.4	1.99183	1.12666	0.811936	0.20634	-0.0017302	0.393613
	298.6	1.99218	1.12759	0.812171	0.206785	-0.0014104	0.393672
	298.8	1.9925	1.12831	0.81246	0.206841	-0.0010819	0.393886
	299	1.99277	1.12872	0.812597	0.207165	-0.0007096	0.393935
	299.2	1.99263	1.12895	0.812546	0.207479	-0.0002243	0.394102
	299.4	1.99265	1.12941	0.812812	0.207521	0.00050089	0.394137
	299.6	1.99261	1.12985	0.812892	0.207626	0.00094023	0.394291
	299.8	1.99253	1.12991	0.812949	0.207629	0.00154971	0.394216
	300.014	1.99253	1.12991	0.812949	0.207629	0.00154971	0.394216
	300.214	1.99188	1.12813	0.8123	0.207307	0.00185201	0.394041
	300.414	1.9908	1.12603	0.811445	0.206906	0.00201799	0.393949
	300.614	1.98993	1.12388	0.810583	0.20669	0.00226358	0.394028
	300.814	1.98975	1.12155	0.809952	0.206156	0.00256393	0.393959
	301.014	1.98906	1.1189	0.809171	0.205163	0.00321379	0.393403
	301.214	1.98843	1.116	0.808117	0.20443	0.00360916	0.392777
	301.414	1.98836	1.11289	0.806876	0.203809	0.00412991	0.39248
	301.614	1.98793	1.10956	0.805337	0.203052	0.00470218	0.392134
	301.814	1.98737	1.10719	0.804255	0.202692	0.00472958	0.392176
	302.014	1.98663	1.10468	0.80316	0.202386	0.00484414	0.392232
	302.214	1.98625	1.10239	0.801963	0.201826	0.00498462	0.392315
	302.414	1.98605	1.10062	0.801027	0.201198	0.00522991	0.392347
	302.614	1.98573	1.09919	0.799949	0.200129	0.00540631	0.392555
	302.814	1.98588	1.09738	0.799053	0.1993	0.00522494	0.392329
	303.014	1.98568	1.09559	0.798291	0.198612	0.00530271	0.39159
	303.214	1.98508	1.09383	0.797753	0.198032	0.00552479	0.391387
	303.414	1.98458	1.09168	0.797147	0.197254	0.00585682	0.39147
	303.614	1.98383	1.08991	0.79647	0.196203	0.00608739	0.391366
	303.814	1.98298	1.08826	0.795992	0.195385	0.00652776	0.39195
	304.014	1.98185	1.08667	0.795301	0.194487	0.00675847	0.391666
	304.214	1.98084	1.08545	0.7942	0.193612	0.007025	0.391078
	304.414	1.9798	1.08414	0.793769	0.193107	0.00704666	0.391018
	304.614	1.97958	1.0828	0.793666	0.192429	0.00718759	0.390736
	304.814	1.97948	1.08105	0.793489	0.191883	0.00726858	0.389985
	305.014	1.97823	1.07952	0.79301	0.190869	0.00749958	0.388844
	305.214	1.9775	1.07805	0.792504	0.190905	0.00752384	0.388104
	305.414	1.97709	1.07685	0.791632	0.190554	0.008013	0.387871
	305.614	1.97612	1.07576	0.790663	0.190461	0.00784461	0.387351
	305.814	1.97526	1.07562	0.790459	0.190583	0.007217	0.387476
	306.014	1.97447	1.07438	0.789855	0.190395	0.00731318	0.387397
	306.214	1.97409	1.07351	0.788978	0.189734	0.00756579	0.387497
	306.414	1.97385	1.07285	0.788502	0.189457	0.00748473	0.387371
	306.614	1.97338	1.07168	0.78783	0.188722	0.00737166	0.387286
	306.814	1.97291	1.07057	0.787305	0.188444	0.00753927	0.386668
	307.014	1.97257	1.06898	0.786771	0.188178	0.00775042	0.386434
	307.214	1.97225	1.06759	0.78623	0.187422	0.00797317	0.386521
	307.414	1.97212	1.06595	0.7856	0.187116	0.00782605	0.385819
	307.614	1.97199	1.06439	0.784994	0.186011	0.00817534	0.385575
	307.814	1.97159	1.06331	0.784486	0.18593	0.00803959	0.385556
	308.014	1.97072	1.06191	0.783222	0.184753	0.00818392	0.385102
	308.214	1.97064	1.06063	0.782941	0.184044	0.00876443	0.384715
	308.414	1.97082	1.05952	0.78236	0.183987	0.00853247	0.38451
	308.614	1.97073	1.05847	0.781926	0.183589	0.0084365	0.384161
	308.814	1.97032	1.05723	0.781168	0.183302	0.00840695	0.38413
	309.014	1.96951	1.05645	0.780625	0.182506	0.00809245	0.383646
	309.214	1.96915	1.0556	0.780111	0.182408	0.00834428	0.383588
	309.414	1.96904	1.05499	0.779401	0.181805	0.00846817	0.383894
	309.614	1.96871	1.05407	0.77875	0.181798	0.00804851	0.383916
	309.814	1.96808	1.05351	0.778607	0.181447	0.00807745	0.384333
	310.014	1.96779	1.05269	0.778007	0.181048	0.0084367	0.384651
	310.214	1.96748	1.05209	0.777126	0.180379	0.00852888	0.384473
	310.414	1.96673	1.05138	0.776966	0.179875	0.00849242	0.384165
	310.614	1.96618	1.05054	0.776358	0.1793	0.00883703	0.384273
	310.814	1.96583	1.0501	0.775746	0.179024	0.00887538	0.384071
	311.014	1.9657	1.04878	0.775316	0.17886	0.00873931	0.384314
	311.214	1.96537	1.04779	0.774975	0.178442	0.00866889	0.383751
	311.414	1.96499	1.04617	0.774853	0.178052	0.00842039	0.38322
	311.614	1.96464	1.04488	0.774496	0.177124	0.00868365	0.382782
	311.814	1.96408	1.04436	0.774013	0.177149	0.00842515	0.382166
	312.014	1.96377	1.04343	0.773352	0.176716	0.00884191	0.381655
	312.214	1.96408	1.0426	0.773361	0.176714	0.00892968	0.381151
	312.414	1.96366	1.04185	0.772553	0.176832	0.00852733	0.380348
	312.614	1.96313	1.04155	0.772015	0.176552	0.00878087	0.379966
	312.814	1.96287	1.04042	0.771293	0.17607	0.00856721	0.3796
	313.014	1.9622	1.03943	0.771012	0.175939	0.00826941	0.378905
	313.214	1.9623	1.03822	0.770803	0.176021	0.00851623	0.378653
	313.414	1.96203	1.03753	0.770468	0.175827	0.00826946	0.37845
	313.614	1.96208	1.03669	0.769564	0.175756	0.00828445	0.378108
	313.814	1.9618	1.03595	0.768734	0.175218	0.00815052	0.377981
	314.014	1.96203	1.03543	0.767892	0.174439	0.00825733	0.377606
	314.214	1.96148	1.03431	0.767288	0.17403	0.00812784	0.376865
	314.414	1.96065	1.03372	0.76726	0.173632	0.00844684	0.376639
	314.614	1.96062	1.03301	0.766657	0.173701	0.00805005	0.376584
	314.814	1.96035	1.03187	0.76631	0.173982	0.00799238	0.37616
	315.014	1.96003	1.03085	0.766132	0.173962	0.00788555	0.376237
	315.214	1.95956	1.03039	0.76598	0.173499	0.00823419	0.37636
	315.414	1.95915	1.02931	0.766059	0.172964	0.00824974	0.376007
	315.614	1.9593	1.02862	0.7658	0.172843	0.00848977	0.376053
	315.814	1.95882	1.02828	0.765183	0.172863	0.008565	0.376359
	316.014	1.95881	1.02731	0.76489	0.172711	0.00887827	0.376321
	316.214	1.9585	1.02677	0.764777	0.17215	0.00894962	0.376226
	316.414	1.9579	1.02659	0.76389	0.172318	0.00911031	0.376038
	316.614	1.95732	1.02633	0.76325	0.172154	0.00944252	0.375935
	316.814	1.95712	1.0255	0.762951	0.172514	0.00924516	0.375705
	317.014	1.95676	1.02495	0.762909	0.172531	0.0095535	0.375575
	317.214	1.95694	1.02409	0.762248	0.172222	0.00923137	0.375322
	317.414	1.95692	1.02368	0.761659	0.171771	0.00885	0.374939
	317.614	1.95683	1.02303	0.76068	0.171283	0.00900351	0.374505
	317.814	1.95663	1.02217	0.760395	0.170814	0.00839219	0.374398
	318.014	1.95655	1.02165	0.760369	0.17006	0.00868957	0.373858
	318.214	1.95591	1.02071	0.760133	0.170159	0.00824223	0.373467
	318.414	1.95545	1.02017	0.759559	0.169764	0.0080335	0.373388
	318.614	1.95557	1.01946	0.759386	0.169738	0.00770064	0.37306
	318.814	1.95527	1.01901	0.759011	0.169707	0.00797761	0.372684
	319.014	1.95498	1.01842	0.758455	0.169006	0.00820511	0.372544
	319.214	1.95484	1.01772	0.757943	0.168471	0.0086864	0.372345
	319.414	1.95517	1.01699	0.757637	0.168263	0.00863244	0.371694
	319.614	1.95558	1.01607	0.756937	0.167649	0.00870637	0.37217
	319.814	1.95514	1.0152	0.756282	0.166804	0.00839867	0.372043
	320.014	1.95503	1.01411	0.756011	0.166206	0.00811975	0.372466
	320.214	1.95457	1.01348	0.75558	0.165821	0.00769611	0.372946
	320.414	1.95493	1.01281	0.755332	0.165943	0.0073452	0.372729
	320.614	1.95462	1.01198	0.755143	0.165707	0.00753313	0.372657
	320.814	1.955	1.0113	0.755403	0.165775	0.00741114	0.372754
	321.014	1.95468	1.01053	0.755215	0.165358	0.00759472	0.372313
	321.214	1.95445	1.0095	0.75472	0.165417	0.00696491	0.371719
	321.414	1.95447	1.00913	0.754294	0.165445	0.00685046	0.371014
	321.614	1.95361	1.0088	0.754156	0.165405	0.00712863	0.370567
	321.814	1.95365	1.00827	0.754319	0.1656	0.00711512	0.370433
	322.014	1.9532	1.00791	0.753767	0.165077	0.00758608	0.370216
	322.214	1.95224	1.00745	0.753115	0.165377	0.00765716	0.370324
	322.414	1.95231	1.00697	0.752594	0.164924	0.00805765	0.370501
	322.614	1.95251	1.00663	0.752627	0.165	0.00876329	0.369952
	322.814	1.95195	1.00651	0.751551	0.164964	0.00936713	0.369463
	323.014	1.95173	1.00572	0.751285	0.164663	0.0101511	0.369048
	323.214	1.95187	1.00514	0.7506	0.164598	0.0105595	0.368811
	323.414	1.9518	1.00488	0.750079	0.164428	0.0106439	0.368556
	323.614	1.95141	1.0039	0.749939	0.163697	0.0104899	0.368613
	323.814	1.95136	1.00263	0.74962	0.163284	0.0102801	0.368751
	324.014	1.95148	1.00202	0.749423	0.163108	0.0103515	0.369078
	324.214	1.9519	1.00152	0.749448	0.162334	0.0103277	0.368964
	324.414	1.95232	1.00105	0.749643	0.162219	0.0102789	0.368326
	324.614	1.95211	1.00089	0.749234	0.161787	0.0104569	0.368105
	324.814	1.95231	1.00057	0.749759	0.162029	0.0102321	0.367681
	325.014	1.95222	1.00039	0.749208	0.16206	0.0100592	0.36689
	325.214	1.95232	0.999934	0.748883	0.162092	0.00956632	0.366342
	325.414	1.95216	0.999692	0.748303	0.161912	0.00928261	0.365836
	325.614	1.9518	0.999118	0.748504	0.161778	0.00922844	0.36558
	325.814	1.95156	0.998566	0.747944	0.161882	0.00888258	0.365493
	326.014	1.95062	0.998026	0.74717	0.161272	0.00900724	0.36566
	326.214	1.95003	0.997596	0.746688	0.161375	0.00922969	0.365621
	326.414	1.95005	0.997069	0.746461	0.160852	0.00910246	0.365655
	326.614	1.94959	0.996562	0.746074	0.160941	0.00944908	0.36514
	326.814	1.9489	0.996219	0.745094	0.16114	0.00964156	0.364864
	327.014	1.94857	0.995119	0.744829	0.161317	0.00976811	0.364849
	327.214	1.94839	0.994277	0.74412	0.161132	0.00949903	0.364549
	327.414	1.9483	0.993434	0.744148	0.160973	0.0095545	0.36435
	327.614	1.94843	0.992775	0.74403	0.160728	0.00958037	0.364053
	327.814	1.94857	0.992104	0.743172	0.160263	0.00946354	0.364034
	328.014	1.94871	0.991837	0.742991	0.159949	0.00934221	0.36362
	328.214	1.94858	0.991922	0.742892	0.159294	0.00914686	0.363292
	328.414	1.94867	0.99141	0.742664	0.159426	0.00912581	0.362948
	328.614	1.94921	0.991377	0.742208	0.158972	0.00871782	0.362737
	328.814	1.94898	0.990984	0.742102	0.159189	0.00870983	0.362725
	329.014	1.94902	0.990679	0.74174	0.158842	0.00831803	0.362776
	329.214	1.94885	0.990037	0.741571	0.158321	0.0085682	0.362546
	329.414	1.94856	0.989579	0.741442	0.158143	0.0081945	0.362349
	329.614	1.94845	0.989374	0.741294	0.158149	0.0084758	0.362089
	329.814	1.94769	0.989156	0.741172	0.158249	0.00884188	0.361899
	330.014	1.94759	0.988927	0.740526	0.15807	0.00920305	0.361669
	330.214	1.94739	0.988559	0.739826	0.158087	0.00932524	0.361629
	330.414	1.94721	0.988243	0.739539	0.157663	0.00900928	0.361503
	330.614	1.94713	0.987732	0.738901	0.157652	0.00885906	0.361426
	330.814	1.94687	0.987233	0.738493	0.157789	0.00874592	0.361528
	331.014	1.94678	0.986466	0.738198	0.157051	0.00866422	0.361332
	331.214	1.94711	0.986299	0.738397	0.156481	0.00880435	0.36141
	331.414	1.94734	0.986012	0.73825	0.156563	0.00906885	0.361444
	331.614	1.94717	0.986028	0.737544	0.156445	0.00892724	0.361069
	331.814	1.94699	0.985546	0.737062	0.156302	0.00868719	0.360646
	332.014	1.94705	0.984971	0.737009	0.155959	0.00835985	0.360249
	332.214	1.94659	0.984514	0.736769	0.155253	0.00848526	0.359994
	332.414	1.94685	0.983604	0.736599	0.155047	0.00852595	0.360193
	332.614	1.9466	0.983266	0.736569	0.154626	0.00806735	0.359937
	332.814	1.9461	0.982441	0.736431	0.154536	0.00871559	0.359704
	333.014	1.94619	0.981762	0.736528	0.154543	0.00837836	0.359573
	333.214	1.94613	0.981124	0.736658	0.154692	0.00863647	0.359195
	333.414	1.94607	0.980752	0.736612	0.155051	0.00830092	0.358757
	333.614	1.9459	0.980765	0.73632	0.155349	0.00902421	0.358735
	333.814	1.94558	0.980183	0.73605	0.15548	0.00940157	0.358652
	334.014	1.9456	0.979969	0.735178	0.155546	0.0091627	0.35833
	334.214	1.94522	0.979614	0.735248	0.154628	0.0094527	0.358866
	334.414	1.94531	0.97927	0.735128	0.154451	0.00943928	0.358712
	334.614	1.94489	0.9793	0.735012	0.154425	0.00951264	0.359107
	334.814	1.94471	0.979287	0.734804	0.154452	0.0100807	0.359237
	335.014	1.94432	0.978944	0.734444	0.153886	0.0103659	0.358923
	335.214	1.94436	0.978893	0.734078	0.154009	0.0109907	0.358988
	335.414	1.94431	0.978503	0.73339	0.154065	0.0107286	0.358946
	335.614	1.94429	0.978119	0.732757	0.153942	0.0103114	0.358883
	335.814	1.94445	0.977703	0.732593	0.153653	0.00970945	0.358135
	336.014	1.94413	0.977402	0.732189	0.152657	0.00942852	0.357857
	336.214	1.94387	0.976915	0.731926	0.151849	0.00927468	0.357399
	336.414	1.94378	0.976451	0.732003	0.151773	0.00891059	0.357078
	336.614	1.94339	0.97563	0.731629	0.151332	0.00815313	0.356058
	336.814	1.9434	0.974707	0.731082	0.151117	0.00792916	0.355644
	337.014	1.94336	0.974398	0.730967	0.151413	0.00696148	0.355598
	337.214	1.9433	0.97383	0.731059	0.151188	0.006742	0.355337
	337.414	1.94296	0.973291	0.730505	0.150812	0.00663154	0.355282
	337.614	1.94253	0.972785	0.729899	0.150839	0.00691182	0.355319
	337.814	1.94237	0.972203	0.729676	0.150925	0.00717521	0.355012
	338.014	1.94234	0.971857	0.729285	0.150796	0.00689649	0.354738
	338.214	1.94213	0.97156	0.729267	0.150264	0.0072518	0.35527
	338.414	1.94203	0.971249	0.728703	0.151132	0.00739205	0.355137
	338.614	1.94171	0.971241	0.728542	0.15092	0.00790582	0.355533
	338.814	1.9421	0.970239	0.72817	0.150923	0.00822009	0.355729
	339.014	1.94197	0.969782	0.727869	0.150791	0.00808293	0.355624
	339.214	1.94256	0.969562	0.727226	0.151113	0.00840826	0.355593
	339.414	1.94229	0.969156	0.726907	0.151116	0.00805364	0.35595
	339.614	1.94227	0.96904	0.726756	0.150861	0.0077968	0.355653
	339.814	1.94239	0.969036	0.726552	0.150707	0.00811325	0.355164
	340.014	1.94195	0.968918	0.72658	0.150507	0.00846039	0.354712
	340.214	1.94162	0.968685	0.726218	0.150374	0.00841452	0.354467
	340.414	1.94144	0.968257	0.725925	0.150519	0.00862851	0.353882
	340.614	1.94142	0.967912	0.725425	0.150174	0.00846796	0.353744
	340.814	1.94145	0.96757	0.72523	0.150049	0.0083219	0.353797
	341.014	1.94153	0.967577	0.725162	0.149975	0.00842178	0.353598
	341.214	1.94121	0.967505	0.725054	0.149827	0.00876292	0.353173
	341.414	1.9411	0.967613	0.724446	0.149947	0.00901902	0.352831
	341.614	1.94126	0.967463	0.724054	0.150324	0.00922132	0.352419
	341.814	1.9418	0.967694	0.724191	0.15043	0.0093199	0.352304
	342.014	1.94204	0.967454	0.723568	0.150447	0.00922606	0.352017
	342.214	1.94164	0.967233	0.723381	0.150441	0.00901637	0.35246
	342.414	1.94181	0.966682	0.722843	0.150676	0.0091098	0.352675
	342.614	1.94196	0.966267	0.722488	0.150315	0.00914217	0.352736
	342.814	1.94206	0.965319	0.722468	0.150566	0.00855733	0.35255
	343.014	1.94188	0.964968	0.72268	0.150617	0.00828764	0.35248
	343.214	1.94148	0.964409	0.722759	0.150234	0.00873258	0.352403
	343.414	1.94084	0.963782	0.722586	0.149808	0.0086532	0.352425
	343.614	1.94099	0.963544	0.72237	0.149505	0.00863718	0.352536
	343.814	1.94068	0.96343	0.722079	0.149541	0.00904576	0.352886
	344.014	1.94008	0.963006	0.722305	0.149619	0.00898365	0.35271
	344.214	1.93948	0.962996	0.721746	0.149324	0.00897994	0.352729
	344.414	1.93917	0.962807	0.721332	0.148892	0.00923628	0.352295
	344.614	1.93888	0.962419	0.721096	0.148537	0.009317	0.352499
	344.814	1.93889	0.962527	0.720626	0.148341	0.00929472	0.352186
	345.014	1.93901	0.962699	0.720247	0.14786	0.00961398	0.351917
	345.214	1.93898	0.962741	0.720156	0.147925	0.009635	0.35136
	345.414	1.93904	0.962558	0.720059	0.147565	0.00988833	0.351409
	345.614	1.93906	0.96199	0.719424	0.147142	0.0100465	0.351459
	345.814	1.93977	0.961605	0.719091	0.146864	0.00993019	0.351401
	346.014	1.93971	0.961363	0.718718	0.146717	0.00984877	0.3512
	346.214	1.93892	0.960785	0.718404	0.146422	0.00920198	0.351481
	346.414	1.93875	0.95999	0.718048	0.146224	0.00948854	0.351239
	346.614	1.93874	0.95921	0.718398	0.146457	0.00902966	0.350815
	346.814	1.9389	0.958255	0.718533	0.146372	0.00878596	0.350549
	347.014	1.93899	0.957864	0.71881	0.146421	0.00904243	0.350339
	347.214	1.93842	0.95746	0.718489	0.146294	0.00931804	0.350112
	347.414	1.9383	0.957109	0.718424	0.146589	0.00893127	0.349898
	347.614	1.93818	0.956945	0.718652	0.146159	0.00907823	0.350073
	347.814	1.93814	0.956944	0.718882	0.145884	0.00908719	0.350048
	348.014	1.93791	0.956835	0.718762	0.145857	0.00859	0.350129
	348.214	1.93789	0.95677	0.71842	0.145636	0.00844376	0.349949
	348.414	1.9382	0.956512	0.717696	0.145267	0.0082312	0.349828
	348.614	1.93857	0.956338	0.716918	0.145125	0.00805655	0.349795
	348.814	1.93882	0.956341	0.716103	0.144898	0.00806646	0.34945
	349.014	1.93851	0.956196	0.715851	0.144628	0.00829109	0.349577
	349.214	1.93831	0.956046	0.715745	0.14478	0.0082361	0.349567
	349.414	1.93809	0.955922	0.715157	0.144495	0.00835212	0.349969
	349.614	1.93801	0.955729	0.714741	0.14428	0.00812032	0.34967
	349.814	1.9379	0.955548	0.714915	0.144681	0.00810813	0.349698
	350.014	1.93753	0.956111	0.714991	0.144429	0.00790073	0.349491
	350.214	1.93684	0.955198	0.714588	0.144205	0.00793004	0.34966
	350.414	1.9368	0.954413	0.714173	0.144386	0.0079752	0.349412
	350.614	1.93685	0.954288	0.713997	0.144571	0.0078688	0.348936
	350.814	1.93694	0.953676	0.713315	0.144469	0.008219	0.348676
	351.014	1.93682	0.953059	0.713425	0.14454	0.00880097	0.348452
	351.214	1.93655	0.952735	0.713274	0.144325	0.0089103	0.347925
	351.414	1.9364	0.952746	0.713499	0.144064	0.00874764	0.347565
	351.614	1.9364	0.952152	0.713747	0.143349	0.00892513	0.347652
	351.814	1.93675	0.951858	0.713671	0.143108	0.00812262	0.347753
	352.014	1.93676	0.951264	0.713257	0.143073	0.0078757	0.347568
	352.214	1.93712	0.950763	0.712927	0.142943	0.00772146	0.346925
	352.414	1.93708	0.950439	0.712129	0.142793	0.00761818	0.346337
	352.614	1.93713	0.950139	0.711626	0.142464	0.00761617	0.345703
	352.814	1.93689	0.949981	0.711536	0.142292	0.00777495	0.34527
	353.014	1.93721	0.949838	0.711639	0.142174	0.00787426	0.344988
	353.214	1.93788	0.949832	0.71184	0.142454	0.00733991	0.344566
	353.414	1.93791	0.949844	0.711892	0.142363	0.00751309	0.344336
	353.614	1.93742	0.949873	0.712345	0.142184	0.00768968	0.343752
	353.814	1.93725	0.94994	0.712362	0.142238	0.00822323	0.343886
	354.014	1.93734	0.950294	0.7123	0.14194	0.00804481	0.343641
	354.214	1.93695	0.949991	0.711448	0.142051	0.00795356	0.343721
	354.414	1.937	0.949738	0.711035	0.141918	0.00830589	0.343954
	354.614	1.93727	0.9499	0.711208	0.142121	0.008594	0.34394
	354.814	1.93689	0.949016	0.71103	0.142283	0.00868814	0.344278
	355.014	1.9369	0.949292	0.711002	0.142416	0.00858837	0.344387
	355.214	1.93612	0.949607	0.710908	0.142617	0.00852229	0.3444
	355.414	1.93549	0.949039	0.710545	0.142671	0.00834208	0.345019
	355.614	1.93504	0.948318	0.710513	0.142349	0.00835642	0.345377
	355.814	1.93487	0.948356	0.710131	0.142682	0.00781511	0.345327
	356.014	1.9347	0.947875	0.709736	0.142281	0.00771553	0.345312
	356.214	1.9348	0.947708	0.708923	0.14213	0.00752937	0.345286
	356.414	1.93484	0.947227	0.708529	0.142035	0.00772711	0.345244
	356.614	1.93541	0.946945	0.708148	0.141904	0.00789751	0.344993
	356.814	1.9359	0.946709	0.707863	0.141758	0.00754324	0.344943
	357.014	1.93665	0.946344	0.708166	0.141847	0.00769277	0.344242
	357.214	1.93647	0.946487	0.708297	0.141701	0.00741098	0.344388
	357.414	1.93596	0.946243	0.708137	0.141079	0.00746332	0.344314
	357.614	1.93567	0.946321	0.708044	0.140851	0.00746268	0.343977
	357.814	1.93567	0.946473	0.708001	0.140853	0.00764338	0.34399
	358.014	1.93561	0.946448	0.707421	0.140662	0.0075083	0.343732
	358.214	1.93568	0.946537	0.70708	0.140808	0.0075336	0.343472
	358.414	1.93597	0.94563	0.707269	0.140827	0.0084481	0.343346
	358.614	1.93577	0.945688	0.707231	0.141074	0.00845356	0.342756
	358.814	1.93526	0.945186	0.706549	0.141122	0.00823859	0.342521
	359.014	1.93502	0.945361	0.706218	0.14092	0.0083927	0.342493
	359.214	1.9346	0.944796	0.706313	0.140498	0.00839461	0.342299
	359.414	1.93417	0.94427	0.70602	0.140154	0.00835077	0.341908
	359.614	1.93429	0.944009	0.706269	0.139906	0.00827834	0.341488
	359.814	1.93433	0.944319	0.706056	0.14028	0.00791557	0.341124
	360.014	1.93473	0.943983	0.705735	0.139491	0.00776746	0.341011
	360.214	1.93505	0.943741	0.705206	0.139734	0.00799036	0.340902
	360.414	1.93482	0.942887	0.705185	0.13975	0.00824687	0.340624
	360.614	1.93439	0.942593	0.704667	0.140126	0.00783259	0.340325
	360.814	1.93424	0.942455	0.704527	0.139759	0.0073228	0.340581
	361.014	1.93407	0.942521	0.704507	0.139306	0.00751921	0.340223
	361.214	1.93334	0.942326	0.703946	0.139034	0.00739059	0.341086
	361.414	1.93353	0.941651	0.703718	0.13882	0.00767603	0.341033
	361.614	1.93336	0.941668	0.703656	0.138689	0.00788285	0.340829
	361.814	1.93324	0.941412	0.703604	0.138392	0.00803574	0.341271
	362.014	1.93285	0.940847	0.703428	0.138297	0.00830999	0.341536
	362.214	1.93313	0.940284	0.703341	0.138199	0.00855193	0.341247
	362.414	1.93332	0.939783	0.702533	0.138071	0.0090415	0.341327
	362.614	1.93338	0.940031	0.702495	0.137758	0.00915358	0.341175
	362.814	1.93334	0.939997	0.702357	0.137551	0.00909161	0.340782
	363.014	1.93355	0.939604	0.702674	0.137178	0.00956127	0.340853
	363.214	1.93373	0.939499	0.703038	0.137193	0.00980809	0.340467
	363.414	1.93394	0.939553	0.70286	0.137276	0.0100215	0.340198
	363.614	1.93438	0.939528	0.702537	0.137526	0.0100773	0.340038
	363.814	1.93442	0.939807	0.702429	0.137591	0.0098456	0.339495
	364.014	1.93435	0.93996	0.701989	0.137165	0.0100147	0.33932
	364.214	1.93385	0.939757	0.701619	0.137638	0.0101166	0.339219
	364.414	1.93313	0.939196	0.701227	0.137965	0.0101641	0.338722
	364.614	1.93298	0.93951	0.700904	0.138242	0.00994489	0.338634
	364.814	1.93325	0.939673	0.700677	0.138035	0.00988775	0.338987
	365.014	1.93296	0.939401	0.700257	0.138188	0.00948615	0.338847
	365.214	1.93277	0.93908	0.700207	0.138548	0.0094562	0.339103
	365.414	1.93314	0.938609	0.700255	0.13826	0.00928272	0.338887
	365.614	1.93287	0.938447	0.700245	0.138044	0.00883567	0.339202
	365.814	1.93267	0.93762	0.699972	0.138322	0.0086403	0.339844
	366.014	1.93275	0.937045	0.70011	0.138158	0.0086168	0.340294
	366.214	1.93321	0.936662	0.699806	0.137889	0.00834206	0.340415
	366.414	1.93344	0.936276	0.69949	0.138273	0.00797174	0.340606
	366.614	1.93367	0.935773	0.699917	0.138249	0.00810031	0.340068
	366.814	1.93373	0.935243	0.70005	0.137939	0.00751007	0.339992
	367.014	1.93405	0.934494	0.699954	0.137879	0.00750216	0.340356
	367.214	1.93382	0.934484	0.699453	0.137625	0.00705476	0.340077
	367.414	1.93409	0.933785	0.698948	0.136989	0.00648926	0.339907
	367.614	1.93351	0.933984	0.698834	0.136791	0.00647842	0.33969
	367.814	1.93313	0.933957	0.698988	0.136557	0.00630566	0.339514
	368.014	1.93239	0.934127	0.698854	0.136218	0.00649496	0.339059
	368.214	1.93227	0.933927	0.698718	0.136261	0.00622669	0.33847
	368.414	1.93215	0.93381	0.69859	0.135852	0.00613576	0.337689
	368.614	1.93219	0.933862	0.698622	0.135227	0.00647323	0.337542
	368.814	1.93209	0.933673	0.698495	0.135259	0.00680836	0.337506
	369.014	1.93192	0.933965	0.698344	0.135476	0.00685808	0.33736
	369.214	1.9318	0.933889	0.698002	0.135065	0.00763605	0.337169
	369.414	1.93169	0.933679	0.697876	0.134527	0.00801706	0.337384
	369.614	1.93196	0.933424	0.697483	0.134885	0.00826541	0.3375
	369.814	1.93151	0.933286	0.696895	0.135138	0.00855761	0.337483
	370.014	1.93216	0.933566	0.697226	0.134883	0.00893407	0.337539
	370.214	1.93223	0.93324	0.696857	0.134921	0.00891629	0.337281
	370.414	1.93281	0.932697	0.696503	0.135068	0.00873366	0.33735
	370.614	1.93312	0.932415	0.696636	0.134985	0.00887048	0.336874
	370.814	1.93325	0.932221	0.696463	0.134709	0.00819585	0.336948
	371.014	1.93367	0.932192	0.695876	0.134882	0.00813825	0.336977
	371.214	1.93398	0.93217	0.695543	0.134684	0.00754608	0.337105
	371.414	1.93362	0.93187	0.695274	0.13449	0.00723399	0.337154
	371.614	1.93335	0.932341	0.695356	0.134555	0.00725457	0.337384
	371.814	1.93332	0.932148	0.695614	0.134296	0.00698988	0.33698
	372.014	1.93328	0.932201	0.69573	0.133901	0.00682625	0.335945
	372.214	1.93327	0.931655	0.695626	0.133778	0.00649267	0.335771
	372.414	1.9329	0.931396	0.695684	0.133704	0.00698892	0.335361
	372.614	1.93259	0.931174	0.695725	0.133518	0.00746568	0.335287
	372.814	1.93242	0.931128	0.695779	0.134295	0.00731327	0.335031
	373.014	1.93199	0.931112	0.695498	0.134455	0.00740674	0.335122
	373.214	1.9319	0.930295	0.695049	0.134121	0.00789732	0.335203
	373.414	1.93215	0.930041	0.695085	0.134281	0.00798407	0.335109
	373.614	1.93211	0.929864	0.694639	0.134865	0.00819271	0.335119
	373.814	1.93146	0.929876	0.694668	0.134923	0.0088879	0.334923
	374.014	1.93166	0.929844	0.694922	0.134913	0.00931854	0.335066
	374.214	1.93096	0.929453	0.695087	0.134672	0.00940793	0.334862
	374.414	1.93111	0.929228	0.695129	0.134715	0.00962795	0.335139
	374.614	1.93104	0.929228	0.695117	0.135021	0.00981031	0.334947
	374.814	1.93155	0.929385	0.695149	0.134666	0.00984535	0.334963
	375.014	1.93245	0.929683	0.694921	0.13501	0.00945193	0.335054
	375.214	1.9323	0.929706	0.69446	0.134484	0.00898554	0.334831
	375.414	1.93189	0.92967	0.694148	0.134225	0.00895395	0.334491
	375.614	1.93229	0.929583	0.694065	0.133966	0.0089985	0.334278
	375.814	1.93207	0.92973	0.693796	0.133389	0.00907855	0.333645
	376.014	1.93178	0.929534	0.693727	0.133142	0.00900542	0.333628
	376.214	1.93177	0.929077	0.693123	0.133122	0.00859635	0.33355
	376.414	1.93127	0.929162	0.692674	0.132845	0.0086946	0.333253
	376.614	1.93087	0.928711	0.692373	0.132395	0.00872087	0.333412
	376.814	1.93063	0.928123	0.691849	0.132251	0.0087831	0.333598
	377.014	1.93033	0.927624	0.691234	0.131949	0.00930181	0.333929
	377.214	1.9307	0.926985	0.690611	0.131793	0.00920965	0.334151
	377.414	1.93058	0.926679	0.690276	0.131474	0.00946354	0.334414
	377.614	1.92959	0.926456	0.689914	0.131354	0.00935667	0.335196
	377.814	1.92905	0.926169	0.689616	0.1311	0.0095998	0.335492
	378.014	1.92867	0.925795	0.689612	0.131143	0.00936037	0.335569
	378.214	1.92838	0.925421	0.690109	0.13123	0.00887984	0.335389
	378.414	1.92864	0.92556	0.690535	0.131301	0.00891896	0.335732
	378.614	1.92899	0.925192	0.6907	0.131613	0.00883176	0.336109
	378.814	1.92968	0.924991	0.690905	0.13133	0.00854373	0.335512
	379.014	1.93038	0.924671	0.690764	0.132001	0.00765843	0.335146
	379.214	1.93034	0.924974	0.690716	0.132097	0.00724042	0.335036
	379.414	1.93059	0.924782	0.690755	0.132606	0.00690427	0.335138
	379.614	1.9308	0.924708	0.690771	0.132698	0.00675301	0.335129
	379.814	1.93097	0.92493	0.690697	0.13229	0.00685893	0.33523
	380.014	1.93073	0.924583	0.690747	0.132574	0.00673859	0.335125
	380.214	1.93044	0.924178	0.689928	0.132522	0.00655364	0.334538
	380.414	1.92962	0.92397	0.690124	0.132052	0.00710703	0.334485
	380.614	1.92955	0.923584	0.690017	0.131738	0.00795997	0.334547
	380.814	1.9297	0.92332	0.689686	0.131781	0.00822481	0.33442
	381.014	1.92967	0.92327	0.689461	0.131761	0.00831779	0.334036
	381.214	1.92992	0.923195	0.689095	0.131133	0.0083894	0.333837
	381.414	1.92959	0.923379	0.688639	0.130821	0.00853532	0.333613
	381.614	1.92908	0.923178	0.688206	0.130646	0.00787386	0.333312
	381.814	1.92949	0.923152	0.688082	0.130673	0.00831787	0.332927
	382.014	1.92889	0.922748	0.688062	0.131055	0.00802082	0.332554
	382.214	1.92862	0.923076	0.688226	0.130896	0.00795364	0.332199
	382.414	1.92851	0.923252	0.688361	0.130625	0.00820732	0.332139
	382.614	1.92831	0.923203	0.687741	0.130756	0.00812654	0.331853
	382.814	1.92858	0.92305	0.687692	0.131267	0.00783946	0.331053
	383.014	1.92909	0.922975	0.687396	0.131674	0.00740148	0.331024
	383.214	1.9289	0.923292	0.68716	0.131684	0.00704589	0.331576
	383.414	1.92899	0.923016	0.687357	0.131484	0.00688195	0.332056
	383.614	1.92853	0.923253	0.687423	0.131008	0.00729967	0.332302
	383.814	1.92831	0.92341	0.687042	0.13103	0.00754892	0.331975
	384.014	1.92783	0.923162	0.686744	0.131114	0.00777437	0.331729
	384.214	1.92757	0.922982	0.686485	0.130865	0.00806511	0.331906
	384.414	1.92767	0.922833	0.687094	0.131104	0.0086151	0.332026
	384.614	1.92804	0.922658	0.686988	0.130851	0.00908287	0.332245
	384.814	1.92859	0.922224	0.687214	0.131081	0.00913159	0.331832
	385.014	1.92861	0.922172	0.687271	0.130975	0.00926052	0.331638
	385.214	1.92898	0.922329	0.68698	0.131061	0.00934651	0.331771
	385.414	1.92916	0.922334	0.68683	0.131695	0.00913033	0.331486
	385.614	1.92918	0.921971	0.686595	0.131718	0.00911588	0.33147
	385.814	1.92916	0.921897	0.686494	0.131811	0.0093783	0.331393
	386.014	1.92816	0.921291	0.686056	0.131964	0.00934212	0.331083
	386.214	1.92824	0.921175	0.686129	0.131751	0.00929278	0.330627
	386.414	1.92836	0.920721	0.685969	0.131783	0.00922066	0.330613
	386.614	1.92815	0.92049	0.685423	0.131829	0.00931734	0.330358
	386.814	1.9284	0.920041	0.685565	0.132128	0.0093186	0.33032
	387.014	1.92873	0.920097	0.68527	0.131659	0.00897855	0.330417
	387.214	1.9284	0.919896	0.685524	0.131392	0.00883071	0.330899
	387.414	1.92844	0.919806	0.685434	0.131431	0.00857501	0.330789
	387.614	1.92823	0.919704	0.685221	0.131248	0.00887373	0.330459
	387.814	1.92872	0.919594	0.684996	0.131042	0.00911432	0.330467
	388.014	1.92887	0.919511	0.684842	0.130898	0.00898537	0.330565
	388.214	1.92865	0.919412	0.684479	0.130834	0.00883754	0.33067
	388.414	1.92867	0.919275	0.684554	0.13058	0.0089225	0.330532
	388.614	1.92897	0.919333	0.684225	0.130433	0.00923308	0.330648
	388.814	1.92919	0.919144	0.683857	0.130822	0.00899135	0.33049
	389.014	1.92915	0.91926	0.683572	0.130892	0.00868501	0.331146
	389.214	1.92971	0.919483	0.68335	0.131259	0.00840958	0.330936
	389.414	1.92982	0.919683	0.683196	0.130906	0.00824007	0.330518
	389.614	1.92947	0.919154	0.682946	0.130737	0.00854165	0.33015
	389.814	1.92945	0.918962	0.683055	0.13048	0.00821375	0.329886
	390.014	1.92896	0.918356	0.682936	0.130621	0.00821472	0.329811
	390.214	1.9288	0.917899	0.683083	0.130082	0.00813776	0.329925
	390.414	1.92856	0.917767	0.683043	0.129816	0.00862465	0.330029
	390.614	1.92805	0.917421	0.683106	0.129809	0.00861543	0.329755
	390.814	1.92776	0.917554	0.683641	0.12994	0.00871007	0.329456
	391.014	1.9277	0.917319	0.683632	0.129817	0.00844611	0.329311
	391.214	1.92764	0.916726	0.683797	0.129804	0.00864499	0.329392
	391.414	1.92774	0.916412	0.68322	0.129888	0.00843707	0.329076
	391.614	1.92821	0.916516	0.683202	0.129333	0.00878687	0.329004
	391.814	1.92872	0.916653	0.682726	0.129322	0.00895011	0.329195
	392.014	1.92877	0.916886	0.682349	0.129964	0.00865056	0.328884
	392.214	1.92888	0.917142	0.681878	0.129604	0.00898664	0.329183
	392.414	1.92906	0.917068	0.681847	0.129586	0.00962532	0.329234
	392.614	1.92934	0.917208	0.681694	0.129609	0.00960785	0.328736
	392.814	1.92958	0.917317	0.681487	0.129614	0.00930096	0.328896
	393.014	1.92982	0.917287	0.681661	0.129511	0.00952933	0.328913
	393.214	1.93054	0.917154	0.681366	0.129553	0.00942832	0.328281
	393.414	1.93046	0.91703	0.681243	0.129156	0.00996305	0.328164
	393.614	1.93046	0.91636	0.681309	0.12901	0.00997903	0.328561
	393.814	1.93057	0.916498	0.681531	0.128483	0.00943377	0.328824
	394.014	1.93036	0.91591	0.681539	0.128093	0.00943561	0.328853
	394.214	1.93004	0.91582	0.68173	0.12771	0.00974647	0.328985
	394.414	1.92989	0.916033	0.68207	0.12763	0.00964592	0.328815
	394.614	1.92975	0.915631	0.682072	0.127703	0.00929621	0.328642
	394.814	1.92949	0.915846	0.682	0.127705	0.00905694	0.328646
	395.014	1.92908	0.915845	0.681729	0.127523	0.00870958	0.328588
	395.214	1.92878	0.915377	0.681707	0.127238	0.00857958	0.328698
	395.414	1.92837	0.915113	0.681157	0.127163	0.00857305	0.328428
	395.614	1.92783	0.915308	0.680642	0.127244	0.00845508	0.328291
	395.814	1.9279	0.914889	0.680386	0.127679	0.00855604	0.328478
	396.014	1.92747	0.914971	0.68023	0.127891	0.00864446	0.328677
	396.214	1.92738	0.915177	0.679807	0.127399	0.0088707	0.328684
	396.414	1.92719	0.915312	0.679739	0.127612	0.00914487	0.327618
	396.614	1.92695	0.915616	0.67977	0.127511	0.00874931	0.327049
	396.814	1.92717	0.915472	0.679309	0.127836	0.00890417	0.327957
	397.014	1.92714	0.915194	0.678992	0.127904	0.00933739	0.327698
	397.214	1.92721	0.914637	0.678499	0.128057	0.00907207	0.327598
	397.414	1.92736	0.914646	0.678527	0.128353	0.00942325	0.327636
	397.614	1.92784	0.914392	0.678607	0.128209	0.00902806	0.327849
	397.814	1.92834	0.914485	0.678953	0.128565	0.00881529	0.327667
	398.014	1.92911	0.914137	0.678848	0.128918	0.00872686	0.327368
	398.214	1.92908	0.914284	0.67865	0.129216	0.00842848	0.327716
	398.414	1.92927	0.914009	0.678808	0.129258	0.00825428	0.327715
	398.614	1.92963	0.913697	0.678159	0.129374	0.00839056	0.327298
	398.814	1.92927	0.913672	0.67819	0.1291	0.00797202	0.327124
	399.014	1.92855	0.913156	0.678538	0.128777	0.00849899	0.327004
	399.214	1.92826	0.912021	0.678649	0.128264	0.0085325	0.327158
	399.414	1.92779	0.911946	0.678385	0.12861	0.00850411	0.327035
	399.614	1.92727	0.911926	0.678232	0.128698	0.0082893	0.327305
[truncated: 2,501 more rows]

## Sheet: Supplementary Fig. 1a
	Strain	NA sequence (amino acid)
	A/PuertoRico/8/1934(H1N1pre)	MNPNQKIITIGSICLVVGLISLILQIGNIISIWISHSIQTGSQNHTGICNQNIITYKNSTWVKDTTSVILTGNSSLCPIRGWAIYSKDNSIRIGSKGDVFVIREPFISCSHLECRTFFLTQGALLNDKHSSGTVKDRSPYRALMSCPVGEAPSPYNSRFESVAWSASACHDGMGWLTIGISGPDNGAVAVLKYNGIITETIKSWRKKILRTQESECACVNGSCFTIMTDGPSDGLASYKIFKIEKGKVTKSIELNAPNSHYEECSCYPDTGKVMCVCRDNWHGSNRPWVSFDQNLDYQIGYICSGVFGDNPRPEDGTGSCGPVYVDGANGVKGFSYRYGNGVWIGRTKSHSSRHGFEMIWDPNGWTETDSKFSVRQDVVAMTDWSGYSGSFVQHPELTG…
	A/Brisbane/59/2007(H1N1pre)	MNPNQKIITIGSISIAIGIISLMLQIGNIISIWASHSIQTGSQNNTGICNQRIITYENSTWVNHTYVNINNTNVVAGEDKTSVTLAGNSSLCSISGWAIYTKDNSIRIGSKGDVFVIREPFISCSHLECRTFFLTQGALLNDKHSNGTVKDRSPYRALMSCPLGEAPSPYNSKFESVAWSASACHDGMGWLTIGISGPDNGAVAVLKYNGIITGTIKSWKKQILRTQESECVCMNGSCFTIMTDGPSNKAASYKIFKIEKGKVTKSIELNAPNFHYEECSCYPDTGIVMCVCRDNWHGSNRPWVSFNQNLDYQIGYICSGVFGDNPRPEDGEGSCNPVTVDGANGVKGFSYKYDNGVWIGRTKSNRLRKGFEMIWDPNGWTNTDSDFSVKQDVVAITDW…
	A/California/04/2009(H1N1pdm)	MNPNQKIITIGSVCMTIGMANLILQIGNIISIWISHSIQLGNQNQIETCNQSVITYENNTWVNQTYVNISNTNFAAGQSVVSVKLAGNSSLCPVSGWAIYSKDNSVRIGSKGDVFVIREPFISCSPLECRTFFLTQGALLNDKHSNGTIKDRSPYRTLMSCPIGEVPSPYNSRFESVAWSASACHDGINWLTIGISGPDNGAVAVLKYNGIITDTIKSWRNNILRTQESECACVNGSCFTVMTDGPSNGQASYKIFRIEKGKIVKSVEMNAPNYHYEECSCYPDSSEITCVCRDNWHGSNRPWVSFNQNLEYQIGYICSGIFGDNPRPNDKTGSCGPVSSNGANGVKGFSFKYGNGVWIGRTKSISSRNGFEMIWDPNGWTGTDNNFSIKQDIVGINEW…
	A/Yokohama/94/2014(H1N1pdm)	MNPNQKIITIGSICMTIGMANLILQIGNIISIWVSHSIQIGNQSQIETCNQSVITYENNTWVNQTYVNISNTNFAAGQSVVSVKLAGNSSLCPVSGWAIYSKDNSVRIGSKGDVFVIREPFISCSPLECRTFFLTQGALLNDKHSNGTIKDRSPYRTLMSCPIGEVPSPYNSRFESVAWSASACHDGINWLTIGISGPDSGAVAVLKYNGIITDTIKSWRNNILRTQESECACVNGSCFTIMTDGPSDGQASYKIFRIEKGKIIKSVEMKAPNYHYEECSCYPDSSEITCVCRDNWHGSNRPWVSFNQNLEYQMGYICSGVFGDNPRPNDKTGSCGPVSSNGANGVKGFSFKYGNGVWIGRTKSISSRKGFEMIWDPNGWTGTDNKFSIKQDIVGINEW…
	A/Isumi/UT-KK001-1/2018(H1N1pdm)	MNPNQKIITIGSICMTIGMANLILQIGNIISIWVSHSIQIGNQSQIETCNKSVITYENNTWVNQTYVNISNTNSAARQSVASVKLAGNSSLCPVSGWAIYSKDNSVRIGSKGDVFVIREPFISCSPLECRTFFLTQGALLNDKHSNGTIKDRSPYRTLMSCPIGEVPSPYNSRFESVAWSASACHDGTNWLTIGISGPDSGAVAVLKYNGIITDTIKSWRNNILRTQESECACVNGSCFTIMTDGPSDGQASYKIFRIEKGKIIKSVEMKAPNYHYEECSCYPDSSEITCVCRDNWHGSNRPWVSFNQNLEYQMGYICSGVFGDNPRPNDKTGSCGPVSSNGANGVKGFSFKYGNGVWIGRTKSISSRKGFEMIWDPNGWTGTDNKFSIKQDIVGINEW…
	A/Vietnam/1203/2004(H5N1)	MNPNQKIITIGSICMVTGIVSLMLQIGNMISIWVSHSIHTGNQHQSEPISNTNFLTEKAVASVKLAGNSSLCPINGWAVYSKDNSIRIGSKGDVFVIREPFISCSHLECRTFFLTQGALLNDKHSNGTVKDRSPHRTLMSCPVGEAPSPYNSRFESVAWSASACHDGTSWLTIGISGPDNGAVAVLKYNGIITDTIKSWRNNILRTQESECACVNGSCFTVMTDGPSNGQASHKIFKMEKGKVVKSVELDAPNYHYEECSCYPNAGEITCVCRDNWHGSNRPWVSFNQNLEYQIGYICSGVFGDNPRPNDGTGSCGPVSSNGAYGVKGFSFKYGNGVWIGRTKSTNSRSGFEMIWDPNGWTETDSSFSVKQDIVAITDWSGYSGSFVQHPELTGLDCIR…
	A/mallard/Sweden/24/2002(H8N4)	MNPNQKIITIGSVSIVLTTIGLLLQITSLCSIWFSHYNQVTQTSEQPCPNNTTNYYNETFVNVTNVQNNYTTITEPSSPQIIHYSSGKDLCPVKGWAPLSKDNGIRIGSRGEVFVIREPFISCSINECRTFFLTQGALLNDKHSNGTVKDRSPFRTLMSCPIGVAPSPSNSRFESVAWSATACSDGPGWLTLGITGPDSTAVAVIKYNGIITDTLKSWKGNIMRTQESECVCQDEFCYTLITDGPSDAQAFYKILKIKKGKIMGVKDVDATGFHFEECSCYPSGENVECVCRDNWRGSNRPWIRFNSDLDYQIGYVCSGVFGDNPRPVDGTGSCSGPINNGKGRYGVKGFSFRYGDGVWIGRTKSLESRSGFEMVWDANGWVSTDKDSNGVQDIIDNDN…
	A/mallard/InteriorAlaska/7MP0167/2007(H12N5)	MNPNQKIITIGSVSLALVIFNILLHIASIVIGIISVTKESSISSPCNTTEVYNETVRLETITIPINNTVYIERESHQEPEFLNNTEPLCNVSGFAIVSKDNGIRIGSRGHVFVIREPFVACGPTECRTFFLTQGALLNDKHSNNTVKDRSPYRALMSVPLGSSPNAYQAKFESVAWSATACHDGKEWLALGISGADDDAYAVIHYGGVPTDVVRSWRKQILRTQESSCVCMKGNCYWVMTDGPANNQASYKIFKSHKGRVTNEREVSFQGGHIEECSCYPNLGKVECVCRDNWNGMNRPILTFDEDLNYEVGYLCAGIPTDTPRVQDSSFTGSCTNAVGGSGTNNYGVKGFGFRQGNSVWAGRTVSISSRSGFEILLIEDGWTKTSKTVIKKVEVLNNK…
	A/mallardduck/Sweden/139579/2012(H15N5)	MNPNQKIITIGSISLGLVVFNILLHVASIALGIISVTKDHKAYTCNTTEVYNETVRVETVIIPVNNTIYIGRESTHEPEFLNNTEPLCEVSGFAIVSKDNGIRVGSRGHVFVIREPFVACGPSECRTFFLTQGALLNDKHSNNTVKDRSPYRALMSVPLGSSPNAYQAKFESVGWSATACHDGKEWMAIGVSGADDDAYAVIHYGGVPTDVVRSWRKQILRTQESSCVCMKGECYWVMTDGPASNQASYKIFKSQKGLVVDEREISFQGGHIEECSCYPNMGKVECVCRDNWNGMNRPILTFDENLEYEVGYLCAGIPTDTPRVQDSSFTGSCTNAVGGSGTNNYGVKGFGFRQGNSVWAGRTVSISSRSGFEVLLIEDGWIRPSKTISKKVEVLNNKN…
	A/gyrfalcon/Washington/41088-6/2014(H5N8)	MNPNQKIVTIGSLSLGLVVFNVLLHAVSIILTVLALGKSENNGICNGTVVREYNETVRIEKVTQWYNTSVVEYVPHWNEGTYINNTEPICDVKGFAPFSKDNGIRVGSRGHIFVIREPFVSCSPVGCRTFFLTQGSLLNDKHSNGTVKDRSPFRTLMSVEVGQSPNVYQARFEAVAWSATACHDGKKWMAIGVTGPDSKAVAVVHYGGVPTDVVNSWAGDILRTQESSCTCIQGNCYWVMTDGPANRQAQYRIYKANQGKIIGRKDVSFSGGHIEECSCYPNDGKVECVCRDNWTGTNRPVLIISPDLSYRVGYLCAGLPSDTPRGEDTQFVGSCTSPMGNQGYGVKGFGFRQGTDVWVGRTISRTSRSGFEIIRIKNGWTQTSKEQIRRQVVVDNSNW…
	A/Jiangxi-Donghu/346/2013(H10N8)	MNPNQKIITIGSVSLGLVILNILLHIVSITVTVLVLPGNGNNESCNETVIREYNETVRVEKVTQWHNTNVIEYIERPENDHFMNNTEALCDAKGFAPFSKDNGIRIGSRGHVFVIREPFVSCSPTECRTFFLTQGSLLNDKHSNGTVKDRSPYRTLMSVEIGQSPNVYQARFEAVAWSATACHDGKKWMTIGVTGPDAKAVAVVHYGGIPTDVINSWAGDILRTQESSCTCIQGECFWVMTDGPANRQAQYRAFKAKQGKIVGQAEISFNGGHIEECSCYPNEGKVECVCRDNWTGTNRPVLVISPDLSYRVGYLCAGLPSDTPRGEDSQFTGSCTSPMGNQGYGVKGFGFRQGNDVWMGRTISRTSRSGFEILKVRNGWVQNSKEQIKRQVVVDNLNW…
	A/Hong Kong/1/1968(H3N2)	MNPNQKIITIGSVSLTIATVCFLMQIAILVTTVTLHFKQYECDSPASNQVMPCEPIIIERNITEIVYLNNTTIEKEICPKVVEYRNWSKPQCQITGFAPFSKDNSIRLSAGGDIWVTREPYVSCDHGKCYQFALGQGTTLDNKHSNDTIHDRIPHRTLLMNELGVPFHLGTRQVCIAWSSSSCHDGKAWLHVCITGDDKNATASFIYDGRLVDSIGSWSQNILRTQESECVCINGTCTVVMTDGSASGRADTRILFIEEGKIVHISPLSGSAQHVEECSCYPRYPGVRCICRDNWKGSNRPVVDINMEDYSIDSSYVCSGLVGDTPRNDDRSSNSNCRNPNNERGNQGVKGWAFDNGDDVWMGRTISKDLRSGYETFKVIGGWSTPNSKSQINRQVIVD…
	A/England/261/1991(H3N2)	MNPNQKIITIGSVSLTIATICFLMQIAILVTTVTLHFKQYECNSPPNNQVMLCEPTIIERNITEIVYLTNTTIEKEICPKLAEYRNWSKPQCKITGFAPFSKDNSIRLSAGGDIWVTREPYVSCDPGKCYQFALGQGTTLNNRHSNDTVHDRTPYRTLLMNELGVPFHLGTKQVCIAWSSSSCHDGKAWLHVCVTGHDENATASFIYDGRLVDSIGSWSKNILRTQESECVCINGTCTVVMTDGSASERADTKILFIEEGKIVHISPLSGSAQHVEECSCYPRYPGVRCVCRDNWKGSNRPIVDINVKDYSIVSSYVCSGLVGDTPRKNDSSSSSYCRNPNNEKGSHGVKGWAFDDGNDVWMGRTIGEELRSGYETFKVIGGWSTPNSKLQINRQVIVD…
	A/Fujian/411/2002(H3N2)	MNPNQKIITIGSVSLTISTICFFMQIAILITTVTLHFKQYEFNSPPNNQVMLCEPTIIERNITEIVYLTNTTIEKEICPKLAEYRNWSKPQCNITGFAPFSKDNSIRLSAGGDIWVTREPYVSCDPDKCYQFALGQGTTLNNVHSNDTVHDRTPYRTLLMNELGVPFHLGTKQVCIAWSSSSCHDGKAWLHVCVTGDDENATASFIYNGRLVDSIVSWSKKILRTQESECVCINGTCTVVMTDGSASGKADTKILFIEEGKIVHTSTLSGSAQHVEECSCYPRYPGVRCVCRDNWKGSNRPIVDINIKDYSIVSSYVCSGLVGDTPRKNDSSSSSHCLDPNNEEGGHGVKGWAFDDGNDVWMGRTISEKLRSGYETFKVIEGWSNPNSKLQINRQVIVD…
	A/HongKong/4801/2014(H3N2)	MNPNQKIITIGSVSLTISTICFFMQIAILITTVTLHFKQYEFNSPPNNQVMLCEPTIIERNITEIVYLTNTTIEKEICPKPAEYRNWSKPQCGITGFAPFSKDNSIRLSAGGDIWVTREPYVSCDPDKCYQFALGQGTTLNNVHSNNTVRDRTPYRTLLMNELGVPFHLGTKQVCIAWSSSSCHDGKAWLHVCITGDDKNATASFIYNGRLVDSVVSWSKDILRTQESECICINGTCTVVMTDGSASGKADTKILFIEEGKIVHTSTLSGSAQHVEECSCYPRYPGVRCVCRDNWKGSNRPIVDINIKDHSIVSSYVCSGLVGDTPRKNDSSSSSHCLDPNNEEGGHGVKGWAFDDGNDVWMGRTINETSRLGYETFKVIEGWSNPKSKLQTNRQVIVD…
	A/Osaka/163/2017(H3N2)	MNPNQKIITIGSVSLTISTICFFMQIAILTTTVTLHFRQYEFNSPPNNQVMLCEPTIIERNITEIVYLTNTTIEKEICPKPAEYRNWSKPQCGITGFAPFSKDNSIRLSAGGDIWVTREPYVSCDPDKCYQFALGQGTTLNNVHSNNTVRDRTPYRTLLMNELGVPFHLGTKQVCIAWSSSSCHDGKAWLHVCITGDDKNATASFIYNGRLVDSVVSWSKDILRTQESECVCINGTCTVVMTDGNATGKADTKILFIEEGKIVHTSKLSGSAQHVEECSCYPRYPGVRCVCRDNWKGSNRPIVDINIKDHSIVSSYVCSGLVGDTPRKNDSSSSSHCLDPNNEEGGHGVKGWAFDDGNDVWMGRTINETSRLGYETFKVVEGWSNPKSKLQINRQVIVD…
	A/Myanmar/18MI025/2018(H3N2)	MNPNQKIITIGSVSLTISTICFFMQIAILITTVTLHFKQYEFNSPPNNQVMLCEPTIIERNITEIVYLTNTTIEKEICPKPAEYRNWSKPQCGITGFAPFSKDNSIRLSAGGDIWVTREPYVSCDLDKCYQFALGQGTTLNNVHSNNTVRDRTPYRTLLMNELGVPFHLGTKQVCIAWSSSSCHDGKAWLHVCITGDDKNATASFIYNGRLVDSVVSWSNDILRTQESECVCINGTCTVVMTDGNATGKADTKILFIEEGKIVHTSKLSGSAQHVEECSCYPRYPGVRCVCRDNWKGSNRPIIDINIKDHSIVSSYMCSGLVGDTPRKSDSSSSSHCLNPNNEEGGHGVKGWAFDDGNDVWMGRTINETSRLGYETFKVVEGWSNPKSKLQINRQVIVD…
	A/feline/NewYork/16-040082-1/2016(H7N2)	MNPNQKIITIGSVSLIIATVCFLMQIAILAMTVTLHFKQHECSISNNSQVVPHEPTTEKEVCSKGVDYRSWSKPQCQITGFAPFSKDNSIRLSAGGNIWITREPYVSCDTSKCYQFALGQGTTLDNKHSNGTIHDRVPHRTLLMNELGVPFHLGTKQVCIAWSSSSCHDGKAWLHVCVTGEDRNATASFIYNGMLVDSIGSWSQNILRTQESECVCINGSCTVVMTDGSASGKADTRILFVKEGKIVHISPLSGSAQHIEECSCYPRYPNVRCVCRDNWKGSNRPTIDINMTDYSIDSSYVCSGLVGDTPRNDDSSSSSNCRDPNEERGNQGVKGWAFDSGDDVWMGRTISRDSRSGYETFRVIGGWTTTNSKSQTNRQVIVDNNNWSGYSGIFSVEHK…
	A/Chicken/Hong_Kong/G9/1997(H9N2)	MNPNQKIIAIGSVSLTIATICLLMQIAILATTMTLHFKQNECINSSNNQVVPCEPIIIERNITEIVHLNSTTLEKEICPKVADYRNWSKPQCQITGFAPFSKDNSIRLSAGGDIWVTREPYVSCGLGKCYQFALGQGTTLENKHSNGTAHDRTPHRTLLMNELGVPFHLATQQVCIAWSSSSCHDGKAWLHVCVTGDDRNATASIIYDGILVDSIGSWSKNILRTQESECVCINGTCAVVMTDGSASGRADTRILFIREGKIAHISPLSGSAQHVEECSCYPRYPEVRCVCRDNWKGSNRPVLYINMANYSIDSSYVCSGLVGDTPRNDDRSSSSNCRDPNNERGAPGVKGWAFDNGNDIWMGRTIKKDSRSGYETFRVIGGWTTANSKSQINRQVIVD…
	A/swine/Missouri/4296424/2006(H6N3)	MNPNQKIITIGVVNTTLSTIALLIGVGNLIFNTVIHEKIGDHQIVTYPTITTPAVPNCSDTIITYNNTVINNITTTIITEEERPFKSPLPLCPFRGFFPFHKDNAIRLGENKDVIVTREPYVSCDNDNCWSFALTQGALLGTKHSNGTIKDRTPYRSLIRFPIGTAPVLGNYKEICIAWSSSSCFDGKEWMHVCMTGNDNDASAQIIYGGRMTDSIKSWRKDILRTQESECQCIDGTCVVAVTDGPAANSADYRVYWIREGKIIKYENVPKTKIQHLEECSCYVDIDVYCICRDNWKGSNRPWMRINNETILETGYVCSKFHSDTPRPADPSTMSCDSPSNVNGGPGVKGFGFKAGDDVWLGRTVSTSGRSGFEIIKVTEGWINSPNHVKSITQTLVSN…
	A/Caspianseal/Russia/T1/2012(H4N6)	MNPNQKIICISATGMTLSVVSLLIGIANLGLNIGLHYKVGDTPDVNIPSMNETNSTTTIINNNTQNNFTNITNIIVNKEEGRTFLNLTKPLCEVNSWHILSKDNAIRIGEDAHILVTREPYLSCDPQGCRMFALSQGTTLRGRHANGTIHDRSPFRALVSWEMGQAPSPYNVRVECIGWSSTSCHDGISRMSICMSGPNNNASAVVWYGGRPVTEIPSWAGNILRTQESECVCHKGICPVVMTDGPANNRAATKIIYFKEGKIQKIEELEGNAQHIEECSCYGAAGVIKCICRDNWKGANRPVIIIDPEMMTHTSKYLCSRVLTDTSRPNDPTSGNCDAPITGGSPDPGVKGFAFLDGENSWLGRTISKDSRSGYEMLKVPNAETDTQSGPTSHQVIVN…
	A/Shenzhen/1/2016(H5N6)	MNPNQKITCISATGVTLSVVSLLIGIANLGLNIGLHYKVSDSTTINIPNMNETNSTTTNITNIIVNKNEERTFLNLTKPLCEVNSWHILSKDNAIRIGEDAHILVTREPYLSCDPQGCRMFALSQGTTLRGRHANGTIHDRGPFRALISWEMGQAPSPYNTRVECIGWSSTSCHDGISRMSICISGPNDNASAVVWYRGRPVTEIPSWVGNILRTQESECVCHKGICPVVMTDGPANNKAATKIIYFKEGKIQKIEELQGNAQHIEECSCYGAAGMIKCVCRDNWKGANRPIITIDPEMMTHTSKYLCSKILTDTSRPNDPTNGNCDAPITGGSPDPGVKGFAFLDGENSWLGRTISKDSRSGYEMLKVPNAETDTQSGPTSYQLIVNNQNWSGYSGAF…
	A/chicken/Netherlands/1/2003(H7N7)	MNPNQKLFALSGVAIALSVLNLLIGISNVGLNVSLHLKEKGPKQEENLTCTTINQNNTTVVENTYVNNTTIITKGTDLKTPSYLLLNKSLCNVEGWVVIAKDNAVRFGESEQIIVTREPYVSCDPTGCKMYALHQGTTIRNKHSNGTIHDRTAFRGLISTPLGTPPTVSNSDFMCVGWSSTTCHDGIARMTICIQGNNDNATATVYYNRRLTTTIKTWARNILRTQESECVCHNGTCAVVMTDGSASSQAYTKVMYFHKGLVVKEEELRGSARHIEECSCYGHNQKVTCVCRDNWQGANRPIIEIDMNTLEHTSRYVCTGILTDTSRPGDKSSGDCSNPITGSPGAPGVKGFGFLNGDNTWLGRTISPRSRSGFEMLKIPNAGTDPNSRIAERQEIVDN…
	A/mallard/InteriorAlaska/10BM01929R0/2010(H10N7)	MNPNQKLFALSGVAIALSILNLLIGISNVGLNVSLHLKGSSNQDRNWTCTSVTQNNTTLIENTYVNNTTVINKETGTAKPNYLMLNKSLCKVEGWVVVAKDNAIRFGEGEQIIVTREPYVSCDPLGCKMYALHQGTTIRNKHSNGTIHDRTAFRGLISTPLGSPPVVSNSDFLCVGWSSTSCHDGIGRMTICVQGNNDNATATVYYDRRLTTTIKTWAGNILRTQESECVCHNGTCVVIMTDGSASSQAYTKVLYFHKGLVIKEEALKGSARHIEECSCYGHNSKVTCVCRDNWQGANRPVIEIDMDAMEHTSQYLCTGVLTDTSRPSDKSMGDCNNPITGSPGAPGVKGFGFLDSSNTWLGRTISPRSRSGFEMLKIPNAETDPNSKITERQEIVDNN…
	A/Anhui/1/2013(H7N9)	MNPNQKILCTSATAIIIGAIAVLIGIANLGLNIGLHLKPGCNCSHSQPETTNTSQTIINNYYNETNITNIQMEERTSRNFNNLTKGLCTINSWHIYGKDNAVRIGESSDVLVTREPYVSCDPDECRFYALSQGTTIRGKHSNGTIHDRSQYRALISWPLSSPPTVYNSRVECIGWSSTSCHDGKSRMSICISGPNNNASAVVWYNRRPVAEINTWARNILRTQESECVCHNGVCPVVFTDGSATGPADTRIYYFKEGKILKWESLTGTAKHIEECSCYGERTGITCTCRDNWQGSNRPVIQIDPVAMTHTSQYICSPVLTDNPRPNDPNIGKCNDPYPGNNNNGVKGFSYLDGANTWLGRTISTASRSGYEMLKVPNALTDDRSKPIQGQTIVLNADWS…
	B/Lee/1940(B/Ancestral)	MLPSTIQTLTLLLTSGGVLLSLYVSASLSYLLYSDVLLKFSSTKTTAPTMSLECTNASNAQTVNHSATKEMTFPPPEPEWTYPRLSCQGSTFQKALLISPHRFGEIKGNSAPLIIREPFVACGPKECRHFALTHYAAQPGGYYNGTRKDRNKLRHLVSVKLGKIPTVENSIFHMAAWSGSACHDGREWTYIGVDGPDNDALVKIKYGEAYTDTYHSYAHNILRTQESACNCIGGDCYLMITDGSASGISKCRFLKIREGRIIKEILPTGRVEHTEECTCGFASNKTIECACRDNSYTAKRPFVKLNVETDTAEIRLMCTKTYLDTPRPDDGSIAGPCESNGDKWLGGIKGGFVHQRMESKIGRWYSRTMSKTNRMGMELYVKYDGDPWTDSDALTLSGV…
	B/Yamagata/1/1973(B/Ancestral)	MLPSTIQTLTLFLTSGGVLLSLYVSASLSYLLYSDILLKFSSTKITAPTMSLDCANVSNVQAVNRSATKEMTSLLPEPEWTYPRLSCQGSTFQKALLISPHRFGETRGNSAPLIIREPFVACGPKECRHFALTHYAAQPGGYYNGTRRDRNKLRHLISVKLGKIPTVENSIFHMAAWSGSACHDGREWTYVGVDGPDSNALIKIKYGEAYTDTYHSYANNILRTQESACNCIGGDCYLMITDGSASGISKCRFLKIREGRIIKEIFPTGRVEHTEECTCGFASNKTIECACRDNSYTAKRPFVKLNVETDTAEIRLMCTETYLDTPRPDDGSITGPCESNGDKGLGGIKGGFVHQRMASKIGRWYSRTMSKTERMGMELYVKYDGDPWTDSDALAPSGV…
	B/Wisconsin/01/2010(B/Yamagata)	MLPSTIQTLTLFLTSGGVLLSLYVSASLSYLLYSDILLKFSRTEITAPIMPLDCANASNVQAVNRSATKGVTLLLPEPEWTYPRLSCPGSTFQKALLISPHRFGETKGNSAPLIIREPFIACGPKECKHFALTHYAAQPGGYYNGTREDRNKLRHLISVKLGKIPTVENSIFHMAAWSGSACHDGREWTYIGVDGPDSNALLKIKYGEAYTDTYHSYAKNILRTQESACNCIGGDCYLMITDGPASGISECRFLKIREGRIIKEIFPTGRVKHTEECTCGFASNKTIECACRDNSYTAKRPFVKLNVETDTAEIRLMCTETYLDTPRPNDGSITGPCESNGDKGSGGIKGGFVHQRMASKIGRWYSRTMSKTKRMGMGLYVKYDGDPWTDSEALALSGV…
	B/Phuket/3073/2013(B/Yamagata)	MLPSTIQTLTLFLTSGGVLLSLYVSASLSYLLYSDILLKFSRTEVTAPIMPLDCANASNVQAVNRSATKGVTPLLPEPEWTYPRLSCPGSTFQKALLISPHRFGETKGNSAPLIIREPFIACGPKECKHFALTHYAAQPGGYYNGTREDRNKLRHLISVKLGKIPTVENSIFHMAAWSGSACHDGREWTYIGVDGPDSNALLKIKYGEAYTDTYHSYAKNILRTQESACNCIGGDCYLMITDGPASGISECRFLKIREGRIIKEIFPTGRVKHTEECTCGFASNKTIECACRDNSYTAKRPFVKLNVETDTAEIRLMCTKTYLDTPRPNDGSITGPCESDGDEGSGGIKGGFVHQRMASKIGRWYSRTMSKTKRMGMGLYVKYDGDPWTDSEALALSGV…
	B/Brisbane/60/2008(B/Victoria)	MLPSTIQTLTLFLTSGGVLLSLYVSASLSYLLYSDILLKFSPTEITAPTMPLDCANASNVQAVNRSATKGVTLLLPEPEWTYPRLSCPGSTFQKALLISPHRFGETKGNSAPLIIREPFIACGPNECKHFALTHYAAQPGGYYNGTRGDRNKLRHLISVKLGKIPTVENSIFHMAAWSGSACHDGKEWTYIGVDGPDNNALLKVKYGEAYTDTYHSYANKILRTQESACNCIGGNCYLMITDGSASGVSECRFLKIREGRIIKEIFPTGRVKHTEECTCGFASNKTIECACRDNSYTAKRPFVKLNVETDTAEIRLMCTDTYLDTPRPNDGSITGPCESNGDKGSGGIKGGFVHQRMESKIGRWYSRTMSKTERMGMGLYVKYDGDPWADSDALAFSGV…
	B/Texas/02/2013(B/Victoria)	MLPSTIQTLTLFLTSGGVLLSLYVSASLSYLLYSDILLKFSPTEITAPTMPLDCANASNVQAVNRSATKGVTLLLPEPEWTYPRLSCPGSTFQKALLISPHRFGETKGNSAPLIIREPFIACGPNECKHFALTHYAAQPGGYYNGTRGDRNKLRHLISVKLGKIPTVENSIFHMAAWSGSACHDGKEWTYIGVDGPDNNALLKVKYGEAYTDTYHSYANKILRTQESACNCIGGNCYLMITDGSASGVSECRFLKIREGRIIKEIFPTGRVKHTEECTCGFASNKTIECACRDNRYTAKRPFVKLNVETDTAEIRLMCTDTYLDTPRPNDGSITGPCESDGDKGSGGIKGGFVHQRMKSKIGRWYSRTMSKTERMGMGLYVKYDGDPWADSDALAFSGV…
	B/Colorado/06/2017(B/Victoria)	MLPSTIQTLTLFLTSGGVLLSLYVSASLSYLLYSDILLKFSPTEITAPTMPLDCANASNVQAVNRSATKGVTLLLPEPEWTYPRLSCPGSTFQKALLISPHRFGETKGNSAPLIIREPFVACGPNECKHFALTHYAAQPGGYYNGTRGDRNKLRHLISVKLGKIPTVENSIFHMAAWSGSACHDGKEWTYIGVDGPDNNALLKVKYGEAYTDTYHSYANNILRTQESACNCIGGNCYLMITDGSASGVSECRFLKIREGRIIKEIFPTGRVKHTEECTCGFASNKTIECACRDNRYTAKRPFVKLNVETDTAEIRLMCTDTYLDTPRPNDGSITGPCESDGDKGSGGIKGGFVHQRMKSKIGRWYSRTMSQTERMGMGLYVKYGGDPWADSDALAFSGV…

## Sheet: Supplementary Fig. 1b
	DA03E17 concentration (ug/ml)	BB18		BB18 H275Y		BB18 I222V		BB18 S246N			DA03E17 concentration (ug/ml)	IN11		IN11 E119V		IN11 I222L
	100	1.871	1.75	1.692	1.507	1.919	1.549	1.813	1.93		100	1.627	1.571	0.883	0.878	0.818	0.863
	33.333	2.057	1.902	1.591	1.602	1.995	1.834	1.744	1.911		33.333	1.729	1.695	1.028	0.856	0.851	0.776
	11.111	1.557	1.504	1.291	1.271	1.483	1.479	1.39	1.468		11.111	1.636	1.704	0.685	0.716	0.615	0.512
	3.704	0.757	0.825	0.803	0.773	0.913	0.85	0.819	0.814		3.704	1.593	1.612	0.484	0.488	0.347	0.4
	1.235	0.403	0.393	0.392	0.387	0.436	0.392	0.406	0.362		1.235	1.504	1.565	0.321	0.37	0.197	0.167
	0.412	0.187	0.188	0.198	0.205	0.199	0.19	0.198	0.187		0.412	1.344	1.341	0.202	0.166	0.111	0.097
	0.137	0.108	0.103	0.126	0.126	0.113	0.113	0.106	0.109		0.137	1.199	1.046	0.082	0.089	0.072	0.071
	0.046	0.078	0.074	0.099	0.102	0.084	0.087	0.083	0.081		0.046	0.706	0.712	0.061	0.061	0.063	0.06
	0.015	0.063	0.062	0.092	0.088	0.074	0.077	0.07	0.072		0.015	0.409	0.504	0.053	0.054	0.055	0.055
	0.005	0.061	0.063	0.078	0.082	0.071	0.071	0.067	0.069		0.005	0.239	0.257	0.051	0.05	0.053	0.053
	0.002	0.059	0.058	0.086	0.088	0.071	0.071	0.066	0.067		0.002	0.13	0.135	0.051	0.051	0.053	0.053
	0	0.062	0.061	0.087	0.081	0.075	0.076	0.066	0.066		0	0.051	0.05	0.051	0.051	0.053	0.052
	1G01 concentration (ug/ml)	BB18		BB18 H275Y		BB18 I222V		BB18 S246N			mAb concentration (ug/ml)	IN11		IN11 E119V		IN11 I222L
	100	1.814	1.904	1.278	1.174	1.857	1.857	1.487	1.541		100	1.656	1.671	1.662	1.659	1.379	1.375
	33.333	1.939	1.869	1.173	1.168	2.022	2.074	1.486	1.585		33.333	1.677	1.748	1.746	1.739	1.516	1.497
	11.111	1.882	1.795	1.048	1.068	2.096	2.031	1.425	1.54		11.111	1.771	1.834	1.799	1.82	1.59	1.582
	3.704	1.684	1.864	0.782	0.799	2.102	2.059	1.285	1.282		3.704	1.835	1.844	1.879	1.851	1.647	1.605
	1.235	1.416	1.538	0.426	0.435	1.925	1.922	1.067	1.021		1.235	1.878	1.848	1.88	1.884	1.687	1.665
	0.412	1.167	1.28	0.198	0.206	1.673	1.618	0.766	0.802		0.412	1.912	1.817	1.866	1.855	1.722	1.696
	0.137	0.785	0.898	0.117	0.116	1.338	1.263	0.472	0.43		0.137	1.768	1.758	1.728	1.709	1.625	1.598
	0.046	0.48	0.552	0.082	0.082	0.8	0.809	0.252	0.195		0.046	1.439	1.464	1.453	1.433	1.308	1.3
	0.015	0.247	0.176	0.077	0.07	0.427	0.413	0.107	0.144		0.015	1.041	1.016	0.995	0.992	0.867	0.85
	0.005	0.123	0.124	0.067	0.064	0.229	0.195	0.077	0.092		0.005	0.506	0.536	0.522	0.501	0.429	0.418
	0.002	0.069	0.076	0.064	0.062	0.118	0.1	0.06	0.07		0.002	0.235	0.246	0.235	0.241	0.195	0.188
	0	0.051	0.048	0.063	0.063	0.094	0.057	0.121	0.068		0	0.045	0.045	0.046	0.045	0.048	0.048
	1G05 concentration (ug/ml)	BB18		BB18 H275Y		BB18 I222V		BB18 S246N			mAb concentration (ug/ml)	IN11		IN11 E119V		IN11 I222L
	100	0.071	0.068	0.072	0.076	0.069	0.076	0.091	0.075		100	0.05	0.049	0.048	0.052	0.053	0.055
	33.333	0.054	0.051	0.058	0.06	0.052	0.053	0.056	0.057		33.333	0.047	0.045	0.046	0.048	0.049	0.05
	11.111	0.052	0.048	0.056	0.053	0.048	0.048	0.051	0.052		11.111	0.047	0.044	0.045	0.045	0.049	0.048
	3.704	0.049	0.048	0.054	0.054	0.048	0.048	0.05	0.051		3.704	0.045	0.045	0.045	0.045	0.048	0.048
	1.235	0.047	0.047	0.054	0.055	0.049	0.048	0.048	0.049		1.235	0.047	0.044	0.051	0.045	0.048	0.047
	0.412	0.048	0.046	0.054	0.053	0.048	0.046	0.048	0.052		0.412	0.044	0.044	0.046	0.044	0.047	0.047
	0.137	0.047	0.047	0.053	0.054	0.047	0.046	0.049	0.048		0.137	0.049	0.044	0.045	0.045	0.046	0.047
	0.046	0.048	0.047	0.055	0.054	0.052	0.047	0.048	0.048		0.046	0.045	0.045	0.045	0.047	0.046	0.047
	0.015	0.047	0.047	0.054	0.053	0.046	0.047	0.048	0.048		0.015	0.045	0.044	0.045	0.046	0.047	0.047
	0.005	0.048	0.048	0.053	0.057	0.047	0.047	0.048	0.049		0.005	0.045	0.047	0.045	0.045	0.047	0.052
	0.002	0.054	0.046	0.053	0.052	0.046	0.048	0.05	0.049		0.002	0.045	0.045	0.045	0.045	0.046	0.054
	0	0.047	0.046	0.052	0.053	0.047	0.048	0.048	0.048		0	0.047	0.072	0.047	0.047	0.047	0.048

## Sheet: Supplementary Fig. 1c
		BB18 N1 4ug/mL				BB18 H274Y 4ug/mL				BB18 I222V 4ug/mL					BB18 N1 4ug/mL				BB18 H274Y 4ug/mL				BB18 I222V 4ug/mL
	mAb conc (ug/mL)	1G01		DA03E17		1G01		DA03E17		1G01		DA03E17			1G01		DA03E17		1G01		DA03E17		1G01		DA03E17
	50	0.093	0.073	0.455	0.462	1.144	1.011	0.152	0.135	0.077	0.062	1.622	1.517		99.0855	99.8476	85.2924	85.0257	55.4204	60.9027	96.3108	97.0115	99.2895	99.9771	28.4667	33.2799
	25	0.085	0.069	0.878	0.859	1.931	1.984	0.202	0.203	0.071	0.061	2.009	1.994		99.3904	100	69.1751	69.899	22.9802	20.7955	94.2498	94.2086	99.5645	100.023	10.7266	11.4142
	12.5	0.097	0.085	1.567	1.517	2.49	2.442	0.415	0.437	0.083	0.117	2.326	2.122		98.9331	99.3904	42.9225	44.8276	0	1.91674	85.4699	84.5631	99.0144	97.4559	0	5.54664
	6.25	1.186	0.985	2.188	2.072	2.404	2.478	1.107	1.072	0.343	0.204	2.208	2.161		57.4395	65.0981	19.2608	23.6807	3.4831	0.432811	56.9456	58.3883	87.096	93.4678	1.6044	3.75888
	3.125	2.666	2.454	2.559	2.349	2.525	2.578	2.123	1.97	2.157	1.982	2.259	2.162		1.04782	9.12555	5.12479	13.1263	0	0	15.066	21.3726	3.94224	11.9642	0	3.71304
	1.5625	2.816	2.545	2.634	2.529	2.53	2.626	2.454	2.427	2.328	2.119	2.247	2.151		0	5.65822	2.2671	6.26786	0	0	1.42209	2.53504	0	5.68416	0	4.21728
	0.78125	2.927	2.656	2.615	2.632	2.542	2.591	2.41	2.428	2.381	2.248	2.276	2.162		0	1.42884	2.99105	2.3433	0	0	3.23578	2.49382	0	0	0	3.71304
	Controls	0.068	0.07	2.707	2.68	0.064	0.061	2.526	2.451	0.06	0.063	2.258	2.228		0.069	2.6935			0.0625	2.4885			0.0615	2.243
		Negative		Positive		Negative		Positive		Negative		Positive
		Ind11 N2 4ug/mL				Ind11 E119V 40ug/mL				BB18 S246N 20ug/mL					Ind11 N2 4ug/mL				BB18 S246N 20ug/mL
	mAb conc (ug/mL)	1G01		DA03E17		1G01		DA03E17		1G01		DA03E17			1G01		DA03E17		1G01		DA03E17
	50	0.077	0.073	0.094	0.098	0.17	0.154	0.112	0.09	0.145	0.135	0.401	0.464		99.6307	99.7784	99.003	98.8552	96.1224	96.604	83.7909	80.7563
	25	0.072	0.069	0.112	0.112	0.99	0.952	0.11	0.087	0.402	0.414	0.698	0.672		99.8154	99.9261	98.3383	98.3383	83.7428	83.1647	69.4846	70.737
	12.5	0.083	0.092	0.145	0.181	0.795	0.769	0.091	0.088	1.395	1.363	1.377	1.412		99.4092	99.0768	97.1196	95.7903	35.9104	37.4518	36.7775	35.0915
	6.25	1.157	1.069	0.4	0.402	0.451	0.45	0.088	0.088	1.978	1.864	1.605	1.892		59.7489	62.9985	87.7031	87.6292	7.82755	13.3189	25.7948	11.9701
	3.125	2.787	2.668	2.598	2.648	0.24	0.219	0.102	0.082	2.141	2.117	2.08	2.211		0	3.95126	6.53619	4.68981	0	1.13198	2.91426	0
	1.5625	2.783	2.718	2.619	2.689	0.151	0.154	0.084	0.095	2.123	2.068	2.223	2.174		0	2.10487	5.76071	3.17578	0.842967	3.49229	0	0
	0.78125	2.872	2.758	2.693	2.743	0.126	0.12	0.1	0.086	2.181	2.033	2.02	2.065		0	0.62777	3.02806	1.18168	0	5.17823	5.80443	3.6368
	Controls	0.067	0.093	2.743	2.807	0.114	0.073	0.132	0.102	0.07	0.059	2.117	2.164		0.067	2.775			0.0645	2.1405
		Negative		Positive		Negative		Positive		Negative		Positive

## Sheet: Supplementary Fig. 3
	DA03E17 IgG - CA09 N1										DA03E17 IgG - TX24 N1										DA03E17 IgG - PT09 N2										DA03E17 IgG - IN11 N2										DA03E17 IgG - IN11 N2 NAT
	Time (sec)	Data1	Fit1	Data1	Fit1	Data1	Fit1	Data1	Fit1		Time (sec)	Data1	Fit1	Data1	Fit1	Data1	Fit1	Data1	Fit1		Time (sec)	Data1	Fit1	Data1	Fit1	Data1	Fit1	Data1	Fit1		Time (sec)	Data1	Fit1	Data1	Fit1	Data1	Fit1	Data1	Fit1		Time (sec)	Data1	Fit1	Data1	Fit1	Data1	Fit1	Data1	Fit1
	0	0.00239262	0	0.0024717	0	0.00087461	0	-0.0003477	0		0	0.0103866	0	0.00515316	0	0.00315292	0	0.00321191	0		0	0.00029471	0	0.0002631	0	0.00020514	0	0.00114128	0		0	0.00597414	0	0.00601333	0	0.00357348	0	0.00425832	0		0	0	0	0	0	0	0	0	0
	0.2	0.00218516	0.00076798	0.00214752	0.00028834	0.00090701	9.773e-05	-0.0005934	3.901e-05		0.2	0.0113896	0.00050463	0.00585007	0.00019312	0.00361885	5.439e-05	0.00320051	1.452e-05		0.2	0.00021872	0.00043307	8.763e-05	0.00015513	5.998e-05	4.996e-05	0.00046473	1.654e-05		0.2	0.00584216	0.00025024	0.00573909	8.856e-05	0.00313084	3.631e-05	0.00411806	2.189e-05		0.2	0.00014796	0.00013931	0.00088165	5.055e-05	0.00112088	2.309e-05	0.0007397	5.34e-06
	0.4	0.00159706	0.00153545	0.00170486	0.00057662	0.00080611	0.00019546	-0.0009794	7.802e-05		0.4	0.0118839	0.00100888	0.00563794	0.00038619	0.00356602	0.00010878	0.00266289	2.904e-05		0.4	-9.135e-05	0.00086597	9.811e-05	0.00031024	-0.0001264	9.992e-05	0.00010874	3.307e-05		0.4	0.00564934	0.00050038	0.00531053	0.00017711	0.00237784	7.262e-05	0.00388142	4.379e-05		0.4	0.00022051	0.00027844	0.00209119	0.00010107	0.00191618	4.617e-05	0.00171661	1.068e-05
	0.6	0.00156567	0.0023024	0.00150928	0.00086483	0.00086676	0.00029318	-0.0012703	0.00011703		0.6	0.0120881	0.00151273	0.0054321	0.00057921	0.00364644	0.00016317	0.00224133	4.355e-05		0.6	0.00011958	0.00129869	0.00048273	0.00046532	5.208e-05	0.00014988	4.983e-05	4.961e-05		0.6	0.00544999	0.00075043	0.0049771	0.00026565	0.00188238	0.00010892	0.00422679	6.568e-05		0.6	-0.0001853	0.00041739	0.00262044	0.00015156	0.00229471	6.925e-05	0.00201871	1.603e-05
	0.8	0.00142322	0.00306885	0.00143727	0.00115298	0.00116431	0.00039089	-0.0014414	0.00015604		0.8	0.012779	0.0020162	0.00567951	0.00077217	0.00368069	0.00021754	0.00195955	5.807e-05		0.8	0.00074063	0.00173125	0.00069798	0.00062039	8.877e-05	0.00019984	-0.0002579	6.615e-05		0.8	0.00552218	0.00100038	0.00543042	0.00035418	0.00187694	0.00014523	0.00469814	8.757e-05		0.8	-0.0003724	0.00055617	0.00364217	0.00020204	0.00313983	9.232e-05	0.00238704	2.137e-05
	1	0.00194721	0.00383478	0.00122437	0.00144106	0.00156441	0.00048859	-0.001454	0.00019505		1	0.0138431	0.00251928	0.00568876	0.00096508	0.00419193	0.00027191	0.00163024	7.259e-05		1	0.00084822	0.00216364	0.0003833	0.00077544	9.945e-05	0.00024979	-0.0005604	8.268e-05		1	0.00598204	0.00125024	0.00514388	0.0004427	0.00232614	0.00018153	0.0048935	0.00010946		1	-0.0003772	0.00069476	0.0044688	0.00025249	0.0037995	0.00011539	0.0027286	2.671e-05
	1.2	0.00251256	0.0046002	0.00085455	0.00172908	0.0016681	0.00058629	-0.0015729	0.00023406		1.2	0.014627	0.00302197	0.00594588	0.00115793	0.00432521	0.00032628	0.0014022	8.71e-05		1.2	0.00119526	0.00259586	0.00036297	0.00093047	0.00012895	0.00029974	-0.0005042	9.922e-05		1.2	0.00637669	0.0015	0.00494282	0.0005312	0.00270114	0.00021783	0.0055823	0.00013136		1.2	-0.0006601	0.00083318	0.00480888	0.00030291	0.00420079	0.00013846	0.00290341	3.204e-05
	1.4	0.00336315	0.00536511	0.00092309	0.00201703	0.00192152	0.00068397	-0.0017597	0.00027307		1.4	0.0159632	0.00352428	0.0069168	0.00135073	0.00502286	0.00038063	0.00159378	0.00010162		1.4	0.00152667	0.00302791	0.00027876	0.00108547	0.00012571	0.00034969	-0.0004878	0.00011576		1.4	0.00655684	0.00174967	0.00464411	0.0006197	0.00281875	0.00025413	0.00590489	0.00015325		1.4	-0.0010806	0.00097141	0.00487477	0.00035331	0.00453114	0.00016152	0.00267121	3.738e-05
	1.6	0.00466916	0.00612951	0.00112793	0.00230492	0.00255837	0.00078166	-0.0013082	0.00031207		1.6	0.0172508	0.0040262	0.00770578	0.00154348	0.00536572	0.00043499	0.00190542	0.00011613		1.6	0.00182919	0.00345979	0.00019824	0.00124046	0.0003968	0.00039964	-0.00056	0.00013229		1.6	0.006449	0.00199924	0.00449783	0.00070818	0.00290823	0.00029043	0.00613434	0.00017514		1.6	-0.0007948	0.00110947	0.00540943	0.00040369	0.00483631	0.00018457	0.00321912	4.272e-05
	1.8	0.00569647	0.0068934	0.00143839	0.00259275	0.00262479	0.00087933	-0.0009218	0.00035108		1.8	0.0181179	0.00452773	0.00800377	0.00173617	0.00562301	0.00048933	0.00197666	0.00013064		1.8	0.00292514	0.0038915	0.00088152	0.00139542	0.00065091	0.00044958	0.00012316	0.00014883		1.8	0.00653592	0.00224872	0.00447218	0.00079666	0.00327268	0.00032672	0.00613558	0.00019703		1.8	-0.000893	0.00124736	0.00507353	0.00045404	0.00492236	0.00020762	0.00298859	4.806e-05
	2	0.00696389	0.00765678	0.00183935	0.00288052	0.0025708	0.000977	-0.0005766	0.00039008		2	0.01894	0.00502887	0.00850393	0.00192882	0.00596623	0.00054367	0.00227115	0.00014515		2	0.00390987	0.00432305	0.0014895	0.00155037	0.00118369	0.00049952	0.00073777	0.00016536		2	0.00659222	0.0024981	0.00433465	0.00088512	0.00339407	0.00036302	0.00603616	0.00021892		2	-0.0007508	0.00138506	0.00477585	0.00050437	0.00463716	0.00023067	0.00266278	5.339e-05
	2.2	0.00881473	0.00841965	0.00248737	0.00316822	0.0029989	0.00107466	0.00036069	0.00042908		2.2	0.0198635	0.00552963	0.00898729	0.0021214	0.00624954	0.00059801	0.00246799	0.00015966		2.2	0.00473663	0.00475442	0.00174952	0.0017053	0.00140775	0.00054946	0.00103856	0.0001819		2.2	0.00652283	0.00274739	0.00389372	0.00097357	0.00340202	0.00039931	0.00552906	0.00024081		2.2	-0.000729	0.00152259	0.0040078	0.00055467	0.00374681	0.00025371	0.00183167	5.873e-05
	2.4	0.00977451	0.00918201	0.00243806	0.00345585	0.0027558	0.00117231	0.00075706	0.00046809		2.4	0.0197401	0.00603001	0.00910225	0.00231394	0.00572125	0.00065233	0.00252621	0.00017417		2.4	0.0052459	0.00518562	0.00183516	0.0018602	0.00083633	0.0005994	0.00080308	0.00019843		2.4	0.00647596	0.00299659	0.00317555	0.00106201	0.0033122	0.00043561	0.00520447	0.0002627		2.4	-0.0005064	0.00165994	0.00382011	0.00060495	0.00373367	0.00027674	0.00179404	6.407e-05
	2.6	0.0104161	0.00994387	0.00265243	0.00374342	0.00253791	0.00126996	0.00071785	0.00050709		2.6	0.0205573	0.00653	0.00965134	0.00250642	0.00618564	0.00070666	0.00295882	0.00018868		2.6	0.00580199	0.00561666	0.00140244	0.00201509	0.00044317	0.00064934	0.00029844	0.00021497		2.6	0.00654162	0.00324569	0.00359977	0.00115043	0.00340504	0.0004719	0.00479492	0.00028459		2.6	-0.000245	0.00179711	0.00374867	0.00065521	0.00397685	0.00029977	0.00219198	6.94e-05
	2.8	0.0115747	0.0107052	0.00269317	0.00403093	0.00247051	0.00136759	0.0005053	0.00054609		2.8	0.0215985	0.0070296	0.010575	0.00269885	0.0061875	0.00076097	0.00315868	0.00020319		2.8	0.00621768	0.00604752	0.00128309	0.00216995	0.00031272	0.00069927	6.939e-05	0.0002315		2.8	0.00663429	0.00349469	0.00403916	0.00123885	0.00377869	0.00050819	0.00533834	0.00030648		2.8	0.00054081	0.00193411	0.00384941	0.00070544	0.0044226	0.0003228	0.00267958	7.474e-05
	3	0.0127861	0.0114661	0.00324205	0.00431837	0.00279134	0.00146522	0.0005712	0.00058509		3	0.0220789	0.00752882	0.0112268	0.00289122	0.00621503	0.00081528	0.0031839	0.0002177		3	0.00692022	0.00647822	0.0009749	0.0023248	-0.0003716	0.0007492	-0.0003952	0.00024803		3	0.00725734	0.0037436	0.00394272	0.00132725	0.00384791	0.00054447	0.00508695	0.00032837		3	0.0014738	0.00207093	0.0035872	0.00075565	0.00450609	0.00034582	0.00307082	8.007e-05
	3.2	0.0133409	0.0122264	0.00297616	0.00460575	0.00235411	0.00156285	0.00053572	0.00062408		3.2	0.0223117	0.00802766	0.0111106	0.00308355	0.00557671	0.00086958	0.00219353	0.00023221		3.2	0.00651958	0.00690875	0.00056471	0.00247962	-0.00121	0.00079913	-0.0009615	0.00026457		3.2	0.00769738	0.00399242	0.00457984	0.00141565	0.00426844	0.00058076	0.00565812	0.00035026		3.2	0.00268015	0.00220757	0.00457912	0.00080584	0.00516719	0.00036884	0.00384669	8.54e-05
	3.4	0.0138781	0.0129862	0.00272054	0.00489307	0.00200357	0.00166047	0.00019255	0.00066308		3.4	0.022791	0.00852611	0.0109022	0.00327582	0.00537872	0.00092388	0.00178502	0.00024671		3.4	0.00637314	0.00733911	0.00031679	0.00263442	-0.0017437	0.00084906	-0.0010205	0.0002811		3.4	0.00847265	0.00424114	0.00541882	0.00150403	0.00397899	0.00061704	0.00591191	0.00037215		3.4	0.00270638	0.00234404	0.00486642	0.000856	0.00515627	0.00039185	0.00386587	9.073e-05
	3.6	0.0144848	0.0137455	0.00324178	0.00518032	0.0020436	0.00175807	8.586e-05	0.00070208		3.6	0.0236898	0.00902418	0.0111335	0.00346803	0.00459814	0.00097817	0.00168209	0.00026122		3.6	0.00640649	0.0077693	0.00083434	0.00278921	-0.0024152	0.00089899	-0.0011804	0.00029763		3.6	0.0094146	0.00448976	0.00577013	0.0015924	0.00375741	0.00065333	0.00641362	0.00039403		3.6	0.00377132	0.00248034	0.00474448	0.00090613	0.00560263	0.00041485	0.00396595	9.607e-05
	3.8	0.0148874	0.0145043	0.00328737	0.00546751	0.00198009	0.00185568	-0.0002003	0.00074107		3.8	0.0236116	0.00952186	0.0112331	0.00366019	0.00435752	0.00103246	0.00090484	0.00027572		3.8	0.00686089	0.00819932	0.00090132	0.00294397	-0.0025359	0.00094891	-0.0015973	0.00031417		3.8	0.00910036	0.0047383	0.00507346	0.00168076	0.00256495	0.00068961	0.00586056	0.00041592		3.8	0.00369453	0.00261645	0.00451421	0.00095624	0.0060512	0.00043786	0.00460484	0.0001014
	4	0.0158288	0.0152626	0.00426898	0.00575463	0.00286547	0.00195327	0.00037403	0.00078007		4	0.0242684	0.0100192	0.0113991	0.0038523	0.00466369	0.00108674	0.00112407	0.00029022		4	0.00632525	0.00862918	0.00081007	0.00309871	-0.0027474	0.00099883	-0.001866	0.0003307		4	0.00920338	0.00498673	0.0054021	0.00176911	0.00243475	0.00072589	0.00571217	0.00043781		4	0.00326181	0.0027524	0.00487439	0.00100633	0.00633666	0.00046085	0.00474514	0.00010673
	4.2	0.0164763	0.0160204	0.00433439	0.00604169	0.00253249	0.00205086	0.00044231	0.00081906		4.2	0.0252407	0.0105161	0.0118826	0.00404436	0.00484106	0.00114101	0.00167518	0.00030473		4.2	0.0063256	0.00905886	0.00055704	0.00325344	-0.002938	0.00104875	-0.0023312	0.00034723		4.2	0.00908662	0.00523508	0.00543706	0.00185745	0.00127081	0.00076217	0.00492291	0.0004597		4.2	0.00382117	0.00288816	0.00481228	0.0010564	0.00705551	0.00048384	0.00512084	0.00011206
	4.4	0.0172061	0.0167777	0.00476828	0.00632869	0.00223485	0.00214844	0.00040911	0.00085805		4.4	0.0250809	0.0110126	0.0109452	0.00423636	0.00424259	0.00119527	0.00097514	0.00031923		4.4	0.00627388	0.00948838	0.00064736	0.00340814	-0.0029521	0.00109866	-0.002587	0.00036376		4.4	0.00959492	0.00548333	0.00577199	0.00194578	0.00123715	0.00079844	0.00504555	0.00048158		4.4	0.00384735	0.00302376	0.0057305	0.00110644	0.0069657	0.00050683	0.00546752	0.00011739
	4.6	0.0185912	0.0175345	0.00562418	0.00661562	0.00280649	0.00224601	0.00048126	0.00089704		4.6	0.0254801	0.0115088	0.0109662	0.00442831	0.00424324	0.00124954	0.00134431	0.00033373		4.6	0.00672154	0.00991773	0.0010523	0.00356282	-0.0026853	0.00114858	-0.0023182	0.0003803		4.6	0.0103341	0.00573148	0.00643925	0.00203409	0.00190238	0.00083472	0.00533317	0.00050347		4.6	0.00370917	0.00315917	0.00549488	0.00115645	0.00701275	0.00052981	0.00440773	0.00012271
	4.8	0.0189925	0.0182908	0.00603898	0.00690249	0.00337278	0.00234358	0.00034731	0.00093603		4.8	0.026765	0.0120045	0.0110357	0.00462021	0.00467795	0.00130379	0.00139733	0.00034823		4.8	0.00741897	0.0103469	0.00125988	0.00371749	-0.0025389	0.00119849	-0.0022127	0.00039683		4.8	0.0114768	0.00597954	0.00740568	0.0021224	0.0028751	0.00087099	0.0055495	0.00052536		4.8	0.00366936	0.00329442	0.00554196	0.00120645	0.00743511	0.00055279	0.00393321	0.00012804
	5	0.0201789	0.0190466	0.00611393	0.00718929	0.00397191	0.00244114	0.00056893	0.00097502		5	0.027684	0.0124999	0.0106594	0.00481205	0.00486608	0.00135804	0.00087957	0.00036273		5	0.00726594	0.0107759	0.00118697	0.00387213	-0.0022296	0.0012484	-0.0022158	0.00041336		5	0.0123355	0.00622751	0.0073698	0.00221069	0.00397425	0.00090726	0.00570832	0.00054724		5	0.00358398	0.00342949	0.00529848	0.00125641	0.00728841	0.00057577	0.00339523	0.00013337
	5.2	0.0208508	0.0198018	0.00608364	0.00747604	0.00365688	0.00253869	0.00045833	0.00101401		5.2	0.0282873	0.0129949	0.0112368	0.00500384	0.00512928	0.00141228	0.00140608	0.00037723		5.2	0.0080942	0.0112048	0.00194142	0.00402675	-0.0014747	0.00129831	-0.0014008	0.00042989		5.2	0.0130085	0.00647538	0.00776845	0.00229897	0.00470443	0.00094353	0.00620493	0.00056913		5.2	0.00336272	0.00356438	0.00508947	0.00130636	0.00703243	0.00059873	0.00335168	0.0001387
	5.4	0.021854	0.0205566	0.006937	0.00776271	0.00418388	0.00263623	0.00040424	0.001053		5.4	0.0298483	0.0134896	0.0119352	0.00519558	0.00598668	0.00146652	0.00164247	0.00039172		5.4	0.00860663	0.0116334	0.00240912	0.00418135	-0.0010299	0.00134821	-0.0009215	0.00044642		5.4	0.0131558	0.00672316	0.00800904	0.00238724	0.0046382	0.0009798	0.00589486	0.00059101		5.4	0.0030276	0.0036991	0.00490612	0.00135628	0.00684798	0.0006217	0.00278618	0.00014402
	5.6	0.021992	0.0213109	0.00716275	0.00804933	0.00423155	0.00273377	0.00045171	0.00109198		5.6	0.0309446	0.0139838	0.0116546	0.00538727	0.0062506	0.00152075	0.00201932	0.00040622		5.6	0.00946435	0.0120619	0.00300704	0.00433593	-0.0005405	0.00139812	-0.0005935	0.00046295		5.6	0.0136678	0.00697084	0.00865564	0.0024755	0.00549951	0.00101607	0.00597519	0.0006129		5.6	0.0029671	0.00383365	0.00513672	0.00140618	0.00634462	0.00064466	0.00275066	0.00014935
	5.8	0.0225113	0.0220646	0.00749053	0.00833588	0.00418291	0.0028313	-0.000251	0.00113097		5.8	0.0312783	0.0144777	0.0108203	0.0055789	0.00565995	0.00157497	0.00119216	0.00042072		5.8	0.011072	0.0124903	0.00384774	0.00449049	2.8e-05	0.00144802	-0.0001717	0.00047948		5.8	0.0142004	0.00721843	0.00872966	0.00256375	0.00584986	0.00105234	0.00618291	0.00063478		5.8	0.00272967	0.00396803	0.00479127	0.00145605	0.00627449	0.00066761	0.00207487	0.00015467
	6	0.0229358	0.0228179	0.00781339	0.00862236	0.00421679	0.00292882	-0.000255	0.00116995		6	0.0323824	0.0149712	0.0114957	0.00577048	0.00625033	0.00162919	0.00169888	0.00043521		6	0.0119353	0.0129184	0.00426505	0.00464503	0.00050406	0.00149792	-4.7e-05	0.00049601		6	0.014875	0.00746592	0.00866317	0.00265199	0.00575753	0.0010886	0.00623785	0.00065667		6	0.00229544	0.00410223	0.00462742	0.0015059	0.00556702	0.00069056	0.00124056	0.00016
	6.2	0.0239172	0.0235706	0.00818326	0.00890879	0.00429387	0.00302634	-0.0001794	0.00120894		6.2	0.0331619	0.0154643	0.0117626	0.005962	0.00614518	0.0016834	0.00170778	0.00044971		6.2	0.0127645	0.0133465	0.00399753	0.00479956	0.00027587	0.00154781	-0.0002236	0.00051254		6.2	0.0147855	0.00771332	0.00823652	0.00274022	0.00546578	0.00112486	0.0054797	0.00067855		6.2	0.00180632	0.00423626	0.00397685	0.00155573	0.0053637	0.0007135	0.00088369	0.00016532
	6.4	0.024618	0.0243229	0.008502	0.00919514	0.00422955	0.00312384	-0.000445	0.00124792		6.4	0.0335308	0.015957	0.0122791	0.00615347	0.00635111	0.00173761	0.00239902	0.0004642		6.4	0.0130969	0.0137743	0.00354267	0.00495406	-0.0001953	0.00159771	-0.0004827	0.00052907		6.4	0.0143105	0.00796063	0.0082189	0.00282843	0.0055316	0.00116112	0.00520598	0.00070044		6.4	0.00205836	0.00437012	0.00409469	0.00160553	0.00580685	0.00073644	0.00152705	0.00017064
	6.6	0.0246673	0.0250746	0.00839571	0.00948144	0.00441877	0.00322134	-0.0003496	0.0012869		6.6	0.0349589	0.0164493	0.0136795	0.00634489	0.00712588	0.00179181	0.00309138	0.00047869		6.6	0.0138505	0.014202	0.0035264	0.00510854	0.00011291	0.0016476	-0.0003854	0.0005456		6.6	0.014127	0.00820784	0.00849943	0.00291663	0.00589748	0.00119738	0.00562116	0.00072232		6.6	0.00260185	0.0045038	0.00432703	0.00165531	0.00635722	0.00075938	0.00175741	0.00017596
	6.8	0.0256315	0.0258259	0.00865844	0.00976767	0.00482972	0.00331884	-0.0005333	0.00132588		6.8	0.0358426	0.0169413	0.0140922	0.00653626	0.00683988	0.001846	0.00293313	0.00049318		6.8	0.0143459	0.0146295	0.00354917	0.005263	-9.802e-05	0.00169749	-0.0001555	0.00056213		6.8	0.0137605	0.00845496	0.00805458	0.00300483	0.00555233	0.00123364	0.00574028	0.0007442		6.8	0.00309469	0.00463731	0.00470754	0.00170506	0.00629412	0.00078231	0.00169223	0.00018129
	7	0.0261603	0.0265766	0.00916454	0.0100538	0.00516445	0.00341632	-0.0002184	0.00136486		7	0.0360757	0.0174329	0.0141199	0.00672757	0.00676747	0.00190019	0.00231977	0.00050767		7	0.0140283	0.0150568	0.00325336	0.00541744	-0.000853	0.00174738	-0.0004087	0.00057866		7	0.0138408	0.00870199	0.00717346	0.00309301	0.00469288	0.0012699	0.00514687	0.00076609		7	0.0038687	0.00477065	0.00548423	0.00175479	0.00684921	0.00080523	0.00217713	0.00018661
	7.2	0.0260763	0.0273269	0.00889737	0.0103399	0.00443684	0.0035138	-0.0002259	0.00140384		7.2	0.0355337	0.0179241	0.0135914	0.00691883	0.00568616	0.00195437	0.00090257	0.00052216		7.2	0.013926	0.015484	0.00311733	0.00557186	-0.0010146	0.00179727	-0.0003908	0.00059519		7.2	0.013874	0.00894892	0.0076107	0.00318118	0.00533429	0.00130616	0.00603435	0.00078797		7.2	0.0040869	0.00490382	0.0060234	0.0018045	0.00716449	0.00082815	0.00240698	0.00019193
	7.4	0.026978	0.0280766	0.00879896	0.010626	0.00444234	0.00361128	0.00034599	0.00144282		7.4	0.036239	0.0184149	0.0141263	0.00711004	0.00634937	0.00200855	0.00166722	0.00053665		7.4	0.0138634	0.015911	0.00240775	0.00572626	-0.0017291	0.00184715	-0.0008261	0.00061172		7.4	0.0134258	0.00919576	0.00696466	0.00326934	0.00447544	0.00134241	0.00604552	0.00080985		7.4	0.00446645	0.00503682	0.0065376	0.00185418	0.00745741	0.00085107	0.00250519	0.00019725
	7.6	0.0274465	0.0288259	0.00922472	0.010912	0.00401573	0.00370874	0.00025622	0.00148179		7.6	0.0367731	0.0189054	0.0149161	0.0073012	0.00623477	0.00206271	0.0020591	0.00055114		7.6	0.0142661	0.0163378	0.00234271	0.00588064	-0.0022658	0.00189703	-0.0010163	0.00062825		7.6	0.0127816	0.0094425	0.00680445	0.00335749	0.00407261	0.00137866	0.00652132	0.00083173		7.6	0.00514764	0.00516965	0.00647875	0.00190384	0.00776232	0.00087398	0.00328904	0.00020256
	7.8	0.0287923	0.0295746	0.00949316	0.0111979	0.00451947	0.0038062	0.0008761	0.00152077		7.8	0.0370902	0.0193955	0.0153994	0.0074923	0.0064288	0.00211688	0.00246204	0.00056563		7.8	0.0143287	0.0167645	0.00117651	0.00603499	-0.0030259	0.00194691	-0.001922	0.00064477		7.8	0.0117416	0.00968915	0.00641805	0.00344562	0.0028502	0.00141491	0.00607248	0.00085362		7.8	0.00511123	0.0053023	0.00709095	0.00195347	0.00748922	0.00089689	0.00337005	0.00020788
	8	0.0302754	0.0303229	0.0104348	0.0114837	0.00528171	0.00390365	0.00192834	0.00155975		8	0.0377472	0.0198852	0.0156318	0.00768335	0.00674886	0.00217104	0.00262943	0.00058012		8	0.0145183	0.0171909	0.00099311	0.00618933	-0.0034524	0.00199679	-0.0022248	0.0006613		8	0.0114567	0.00993571	0.00638428	0.00353375	0.00234393	0.00145116	0.00551627	0.0008755		8	0.00493839	0.00543479	0.0074379	0.00200308	0.00714811	0.00091979	0.00362106	0.0002132
	8.2	0.0319984	0.0310706	0.0109722	0.0117695	0.00596125	0.00400109	0.00269495	0.00159872		8.2	0.0376135	0.0203745	0.0156021	0.00787434	0.00653554	0.00222519	0.00234609	0.0005946		8.2	0.0152862	0.0176173	0.00097687	0.00634365	-0.0038801	0.00204666	-0.0027689	0.00067783		8.2	0.011398	0.0101822	0.00681717	0.00362186	0.00162672	0.00148741	0.00499815	0.00089738		8.2	0.00592437	0.0055671	0.00784774	0.00205267	0.00725331	0.00094269	0.00405631	0.00021852
	8.4	0.0331006	0.0318179	0.0109891	0.0120552	0.00595305	0.00409853	0.00281661	0.00163769		8.4	0.0383744	0.0208634	0.0160248	0.00806529	0.00648276	0.00227933	0.00257747	0.00060909		8.4	0.0156468	0.0180434	0.0011425	0.00649795	-0.0039186	0.00209654	-0.0030568	0.00069436		8.4	0.011899	0.0104285	0.00722398	0.00370997	0.00219657	0.00152365	0.00537823	0.00091926		8.4	0.00633272	0.00569925	0.00816837	0.00210224	0.00705592	0.00096558	0.00392996	0.00022383
	8.6	0.0336966	0.0325646	0.0114612	0.0123409	0.00645182	0.00419595	0.00289668	0.00167666		8.6	0.038859	0.021352	0.01618	0.00825618	0.00668599	0.00233347	0.00263438	0.00062357		8.6	0.0160525	0.0184694	0.00160085	0.00665223	-0.0039224	0.00214641	-0.0027532	0.00071088		8.6	0.0120819	0.0106748	0.00779929	0.00379806	0.00208191	0.0015599	0.00534228	0.00094114		8.6	0.00654568	0.00583122	0.00767741	0.00215178	0.00707216	0.00098846	0.00315452	0.00022915
	8.8	0.0341309	0.0333109	0.0112853	0.0126265	0.00652552	0.00429338	0.00325326	0.00171563		8.8	0.0397076	0.0218402	0.0162217	0.00844702	0.00712315	0.0023876	0.00210535	0.00063805		8.8	0.0166392	0.0188952	0.00237757	0.00680649	-0.0037046	0.00219628	-0.002551	0.00072741		8.8	0.0119061	0.010921	0.00799453	0.00388614	0.0019041	0.00159614	0.00509731	0.00096302		8.8	0.00642659	0.00596302	0.00737938	0.00220129	0.00693614	0.00101135	0.00314702	0.00023447
	9	0.035573	0.0340566	0.0112151	0.012912	0.0071281	0.00439079	0.00404476	0.0017546		9	0.0397811	0.022328	0.016523	0.0086378	0.00710295	0.00244173	0.00234217	0.00065254		9	0.0168372	0.0193209	0.00275269	0.00696073	-0.00346	0.00224614	-0.0024696	0.00074394		9	0.012031	0.0111671	0.00851463	0.00397421	0.00164204	0.00163238	0.00482306	0.0009849		9	0.00717882	0.00609466	0.00769428	0.00225079	0.00707366	0.00103422	0.00349602	0.00023978
	9.2	0.0360715	0.0348019	0.01102	0.0131975	0.00679749	0.0044882	0.00407658	0.00179357		9.2	0.040098	0.0228154	0.0167265	0.00882853	0.00718133	0.00249585	0.00294049	0.00066702		9.2	0.0172919	0.0197464	0.00312294	0.00711494	-0.0027674	0.00229601	-0.0014874	0.00076046		9.2	0.01247	0.0114131	0.00929589	0.00406227	0.0018567	0.00166862	0.00494481	0.00100678		9.2	0.00722108	0.00622612	0.00770002	0.00230026	0.00691844	0.0010571	0.00337427	0.00024509
	9.4	0.0365216	0.0355467	0.0116233	0.0134829	0.00711587	0.0045856	0.00407769	0.00183254		9.4	0.0410712	0.0233025	0.0167519	0.00901921	0.00733034	0.00254997	0.00259053	0.0006815		9.4	0.0172419	0.0201717	0.0031385	0.00726914	-0.0024697	0.00234587	-0.0016833	0.00077699		9.4	0.0126354	0.011659	0.00938506	0.00415032	0.00205343	0.00170486	0.00506898	0.00102866		9.4	0.00731634	0.00635742	0.00752733	0.0023497	0.00666056	0.00107997	0.00282591	0.00025041
	9.6	0.0370811	0.0362909	0.0120571	0.0137682	0.00722379	0.00468299	0.004202	0.00187151		9.6	0.0409177	0.0237892	0.016824	0.00920984	0.0073752	0.00260407	0.0025636	0.00069598		9.6	0.017575	0.0205969	0.0033879	0.00742332	-0.0022155	0.00239573	-0.0018917	0.00079352		9.6	0.012877	0.0119048	0.00950878	0.00423835	0.00271127	0.0017411	0.00549812	0.00105054		9.6	0.006853	0.00648854	0.00733093	0.00239912	0.0062463	0.00110283	0.00254759	0.00025572
	9.8	0.0389427	0.0370347	0.0127743	0.0140535	0.00756232	0.00478037	0.00439178	0.00191048		9.8	0.0413314	0.0242755	0.0166696	0.00940041	0.00673557	0.00265818	0.00196752	0.00071046		9.8	0.0181405	0.0210219	0.00374221	0.00757748	-0.0017948	0.00244559	-0.001831	0.00081004		9.8	0.0133916	0.0121505	0.00966011	0.00432638	0.00275658	0.00177733	0.0055935	0.00107242		9.8	0.00720828	0.0066195	0.00781617	0.00244852	0.00665054	0.00112569	0.00274479	0.00026103
	10	0.0396375	0.037778	0.0132701	0.0143387	0.00736958	0.00487775	0.00481849	0.00194944		10	0.0425277	0.0247614	0.0179777	0.00959093	0.00753407	0.00271227	0.00295917	0.00072494		10	0.0190505	0.0214467	0.00465863	0.00773161	-0.0012476	0.00249544	-0.0006893	0.00082657		10	0.0138163	0.0123961	0.00985849	0.00441439	0.00313942	0.00181357	0.0054189	0.00109429		10	0.00623199	0.00675029	0.00714455	0.0024979	0.00559669	0.00114854	0.00173378	0.00026634
	10.2	0.0407171	0.0385207	0.0136442	0.0146239	0.00762778	0.00497512	0.00432453	0.0019884		10.2	0.0429555	0.025247	0.0180898	0.0097814	0.00751471	0.00276636	0.00267714	0.00073941		10.2	0.0196289	0.0218714	0.00484358	0.00788573	-0.0007508	0.0025453	-0.0004352	0.00084309		10.2	0.014273	0.0126417	0.0102822	0.0045024	0.00310661	0.0018498	0.00469822	0.00111617		10.2	0.00577132	0.00688091	0.00677548	0.00254725	0.00525363	0.00117139	0.00159808	0.00027165
	10.4	0.0417694	0.039263	0.014095	0.014909	0.00784441	0.00507249	0.00450177	0.00202737		10.4	0.0442238	0.0257322	0.0187027	0.00997182	0.00835155	0.00282045	0.00342146	0.00075389		10.4	0.0196111	0.0222959	0.00492965	0.00803983	-0.0004822	0.00259515	-0.0004848	0.00085962		10.4	0.0149201	0.0128871	0.0107188	0.00459039	0.00392151	0.00188603	0.00498601	0.00113805		10.4	0.00603949	0.00701136	0.00720257	0.00259657	0.00535884	0.00119423	0.00150339	0.00027696
	10.6	0.042245	0.0400048	0.0135644	0.015194	0.00757931	0.00516984	0.00447985	0.00206633		10.6	0.0449278	0.026217	0.0189129	0.0101622	0.00814286	0.00287453	0.0032787	0.00076837		10.6	0.0202874	0.0227202	0.00509034	0.00819391	-0.0002404	0.002645	-0.0004807	0.00087614		10.6	0.0155256	0.0131324	0.0106791	0.00467837	0.0041809	0.00192226	0.00513881	0.00115993		10.6	0.00600951	0.00714165	0.0072622	0.00264588	0.00547909	0.00121707	0.00103599	0.00028227
	10.8	0.0427582	0.0407461	0.0144995	0.015479	0.00720992	0.00526719	0.00436532	0.00210529		10.8	0.0452436	0.0267015	0.0182355	0.0103525	0.00731682	0.0029286	0.00230645	0.00078284		10.8	0.0206968	0.0231444	0.00557059	0.00834796	1.274e-05	0.00269484	-0.0002544	0.00089267		10.8	0.015989	0.0133777	0.0105025	0.00476634	0.00404096	0.00195849	0.00521616	0.0011818		10.8	0.00582761	0.00727177	0.00724341	0.00269516	0.00511969	0.00123991	0.00112391	0.00028758
	11	0.0433264	0.0414869	0.0149463	0.0157638	0.00706175	0.00536453	0.00441342	0.00214425		11	0.0457437	0.0271855	0.0183669	0.0105428	0.00698044	0.00298267	0.00209377	0.00079732		11	0.0212664	0.0235683	0.00578958	0.008502	0.00035495	0.00274469	-0.0005305	0.00090919		11	0.0163743	0.0136228	0.0101137	0.0048543	0.00405307	0.00199471	0.0053317	0.00120368		11	0.00603038	0.00740172	0.00753063	0.00274442	0.00571202	0.00126274	0.00172431	0.00029289
	11.2	0.0436547	0.0422272	0.0146623	0.0160487	0.00603202	0.00546187	0.00379123	0.00218321		11.2	0.0458145	0.0276692	0.0178764	0.0107329	0.00670436	0.00303673	0.00195611	0.00081179		11.2	0.0221081	0.0239922	0.00606351	0.00865601	0.00069891	0.00279453	-0.0005257	0.00092572		11.2	0.0171575	0.0138679	0.0103993	0.00494224	0.0050789	0.00203094	0.00603233	0.00122556		11.2	0.00631022	0.0075315	0.00798068	0.00279365	0.00610705	0.00128556	0.0024338	0.0002982
	11.4	0.0453554	0.042967	0.0153931	0.0163334	0.00677006	0.00555919	0.00415994	0.00222217		11.4	0.0466714	0.0281526	0.01871	0.0109231	0.00722495	0.00309078	0.00271515	0.00082626		11.4	0.022804	0.0244158	0.00571895	0.00881001	0.0004884	0.00284437	-0.0007845	0.00094224		11.4	0.0173183	0.0141129	0.0102343	0.00503018	0.00532191	0.00206716	0.00646184	0.00124743		11.4	0.00679327	0.00766111	0.00866134	0.00284286	0.00619374	0.00130838	0.00299465	0.00030351
	11.6	0.0462771	0.0437063	0.0160238	0.0166182	0.00666393	0.00565651	0.00371375	0.00226113		11.6	0.0476583	0.0286355	0.0191518	0.0111132	0.00710109	0.00314483	0.00262079	0.00084073		11.6	0.0236208	0.0248393	0.00608787	0.00896399	0.00019178	0.00289421	-0.0007969	0.00095876		11.6	0.0170659	0.0143577	0.00977807	0.00511811	0.00511142	0.00210338	0.00624698	0.00126931		11.6	0.00646706	0.00779056	0.00881575	0.00289205	0.00578027	0.0013312	0.00288603	0.00030881
	11.8	0.0469021	0.0444451	0.0156849	0.0169028	0.00722899	0.00575383	0.0032437	0.00230008		11.8	0.0483254	0.0291181	0.0193519	0.0113033	0.00737029	0.00319887	0.00266716	0.0008552		11.8	0.0240697	0.0252627	0.00624518	0.00911794	-0.0003096	0.00294405	-0.0011013	0.00097529		11.8	0.0175381	0.0146025	0.00922942	0.00520602	0.00455175	0.0021396	0.00586472	0.00129119		11.8	0.00649743	0.00791984	0.00933068	0.00294121	0.0054419	0.00135401	0.00283818	0.00031412
	12	0.0477636	0.0451834	0.0159348	0.0171874	0.00758975	0.00585113	0.00267498	0.00233904		12	0.0486844	0.0296003	0.020148	0.0114932	0.00792229	0.00325291	0.00268939	0.00086967		12	0.0249245	0.0256858	0.00659332	0.00927188	-0.0006713	0.00299388	-0.0014239	0.00099181		12	0.017795	0.0148472	0.00949303	0.00529392	0.00446285	0.00217582	0.00600556	0.00131306		12	0.00590076	0.00804896	0.00898408	0.00299035	0.00544511	0.00137682	0.002764	0.00031942
	12.2	0.0485892	0.0459213	0.0161745	0.0174719	0.00790025	0.00594843	0.00205052	0.00237799		12.2	0.0495554	0.0300822	0.0207966	0.0116832	0.0081555	0.00330694	0.00265529	0.00088414		12.2	0.0256	0.0261088	0.00667525	0.00942579	-0.0008402	0.00304371	-0.0018105	0.00100833		12.2	0.0179825	0.0150918	0.00984516	0.00538181	0.00451783	0.00221204	0.00624223	0.00133494		12.2	0.00668709	0.00817791	0.009117	0.00303946	0.00643119	0.00139962	0.00310633	0.00032473
	12.4	0.0483475	0.0466586	0.0157721	0.0177564	0.00720409	0.00604572	0.00114783	0.00241695		12.4	0.0502005	0.0305636	0.0213302	0.0118731	0.00792895	0.00336096	0.00292863	0.00089861		12.4	0.0261854	0.0265317	0.00674365	0.00957969	-0.0007723	0.00309354	-0.0021652	0.00102485		12.4	0.0178342	0.0153363	0.00958446	0.00546969	0.00449811	0.00224826	0.00634786	0.00135681		12.4	0.00653319	0.00830669	0.00869861	0.00308856	0.00680528	0.00142242	0.00295855	0.00033003
	12.6	0.0487225	0.0473955	0.0162654	0.0180408	0.0074578	0.00614301	0.00064197	0.0024559		12.6	0.0508145	0.0310447	0.0213671	0.0120629	0.00814923	0.00341498	0.00268369	0.00091308		12.6	0.026906	0.0269543	0.0067372	0.00973357	-0.0007464	0.00314337	-0.0020408	0.00104138		12.6	0.01787	0.0155807	0.009968	0.00555756	0.00388372	0.00228447	0.00655233	0.00137868		12.6	0.00699109	0.00843531	0.00867569	0.00313762	0.00711395	0.00144521	0.00257172	0.00033534
	12.8	0.0499303	0.0481318	0.0164826	0.0183251	0.00789169	0.00624028	0.00110385	0.00249485		12.8	0.0515037	0.0315255	0.0220318	0.0122527	0.00840264	0.00346899	0.00326181	0.00092755		12.8	0.02744	0.0273768	0.00736062	0.00988742	5.97e-05	0.0031932	-0.0014294	0.0010579		12.8	0.0178796	0.015825	0.0102783	0.00564542	0.00424641	0.00232068	0.00633508	0.00140056		12.8	0.00735377	0.00856376	0.00867952	0.00318667	0.00782051	0.00146799	0.00309845	0.00034064
	13	0.0507938	0.0488677	0.017078	0.0186093	0.0087905	0.00633755	0.00162471	0.0025338		13	0.0517888	0.0320058	0.0226133	0.0124424	0.00858994	0.00352299	0.00426271	0.00094201		13	0.0273677	0.0277992	0.00711609	0.0100413	0.00030229	0.00324302	-0.0018902	0.00107442		13	0.0183146	0.0160693	0.0105686	0.00573327	0.00404239	0.00235689	0.00655931	0.00142243		13	0.00824464	0.00869205	0.00860262	0.00323569	0.00859724	0.00149078	0.00361758	0.00034594
	13.2	0.0511413	0.0496031	0.0174349	0.0188935	0.00836647	0.00643482	0.00155491	0.00257275		13.2	0.0518096	0.0324858	0.0219474	0.0126321	0.00823988	0.00357699	0.00382427	0.00095648		13.2	0.02694	0.0282213	0.00666559	0.0101951	0.00039504	0.00329284	-0.0021923	0.00109094		13.2	0.0184881	0.0163134	0.0108094	0.0058211	0.00505124	0.0023931	0.007108	0.00144431		13.2	0.00822222	0.00882017	0.00840599	0.00328469	0.00845351	0.00151355	0.00340572	0.00035124
	13.4	0.0517227	0.0503379	0.0179526	0.0191777	0.00817505	0.00653207	0.00131219	0.0026117		13.4	0.0517454	0.0329654	0.0220592	0.0128217	0.00825623	0.00363099	0.00356252	0.00097094		13.4	0.0266627	0.0286433	0.0067857	0.0103489	0.00070397	0.00334266	-0.0028169	0.00110746		13.4	0.0184547	0.0165574	0.0104534	0.00590893	0.00548774	0.00242931	0.00712179	0.00146618		13.4	0.008412	0.00894812	0.00871791	0.00333366	0.00818973	0.00153633	0.00356911	0.00035654
	13.6	0.0525227	0.0510724	0.0188789	0.0194618	0.00824694	0.00662932	0.00101281	0.00265065		13.6	0.0524522	0.0334447	0.0230389	0.0130113	0.00908358	0.00368497	0.00431406	0.00098541		13.6	0.0270539	0.0290652	0.00735449	0.0105026	0.00040481	0.00339248	-0.002789	0.00112398		13.6	0.0183597	0.0168014	0.0104713	0.00599674	0.00535708	0.00246552	0.00700361	0.00148805		13.6	0.00828967	0.00907591	0.00850178	0.00338262	0.00803451	0.0015591	0.00323972	0.00036184
	13.8	0.0532635	0.0518062	0.0191229	0.0197458	0.00834887	0.00672656	0.0010799	0.0026896		13.8	0.0534955	0.0339235	0.0228659	0.0132008	0.00928154	0.00373896	0.00445503	0.00099987		13.8	0.0270844	0.0294868	0.00764788	0.0106564	0.00053025	0.00344229	-0.0027528	0.00114051		13.8	0.0187826	0.0170452	0.0108069	0.00608455	0.00531035	0.00250172	0.0067837	0.00150992		13.8	0.00829897	0.00920354	0.00830214	0.00343154	0.00772336	0.00158186	0.00299716	0.00036714
	14	0.0534	0.0525397	0.0193694	0.0200297	0.00837759	0.00682379	0.00108532	0.00272854		14	0.0539523	0.0344021	0.0231123	0.0133903	0.00943028	0.00379293	0.00471495	0.00101433		14	0.0274138	0.0299084	0.00849683	0.0108101	0.00091167	0.0034921	-0.0022602	0.00115703		14	0.0194805	0.017289	0.0110755	0.00617234	0.00525945	0.00253792	0.00656648	0.0015318		14	0.00766992	0.009331	0.00775637	0.00348045	0.00672774	0.00160462	0.00196605	0.00037244
	14.2	0.0539527	0.0532726	0.0191193	0.0203136	0.00807111	0.00692102	0.0009664	0.00276749		14.2	0.0542606	0.0348802	0.022823	0.0135797	0.00959577	0.0038469	0.00441395	0.00102879		14.2	0.0272778	0.0303297	0.00834574	0.0109638	0.00081094	0.00354191	-0.0025245	0.00117355		14.2	0.0207484	0.0175327	0.0110812	0.00626012	0.00487659	0.00257413	0.00661622	0.00155367		14.2	0.00795739	0.0094583	0.0075631	0.00352933	0.00675152	0.00162737	0.0018421	0.00037774
	14.4	0.0543884	0.054005	0.0190273	0.0205974	0.00752345	0.00701824	0.00153195	0.00280643		14.4	0.0544625	0.035358	0.0225094	0.0137691	0.00993742	0.00390086	0.00483734	0.00104325		14.4	0.0272455	0.0307509	0.00793684	0.0111175	0.00088465	0.00359172	-0.0026338	0.00119007		14.4	0.0209949	0.0177762	0.0107121	0.00634789	0.00508914	0.00261033	0.00681386	0.00157554		14.4	0.0081483	0.00958544	0.00755972	0.00357819	0.00733299	0.00165012	0.00171052	0.00038304
	14.6	0.0551046	0.054737	0.019461	0.0208812	0.00760014	0.00711545	0.00236898	0.00284537		14.6	0.0546078	0.0358354	0.0221071	0.0139584	0.00917731	0.00395482	0.00440844	0.00105771		14.6	0.0276395	0.0311719	0.00838047	0.0112712	0.00099141	0.00364153	-0.0027637	0.00120659		14.6	0.0216318	0.0180197	0.0115379	0.00643565	0.00538952	0.00264653	0.00783867	0.00159741		14.6	0.00840879	0.00971241	0.0077788	0.00362702	0.00756816	0.00167287	0.00206614	0.00038833
	14.8	0.05592	0.0554684	0.0203167	0.0211649	0.00771642	0.00721266	0.00326739	0.00288432		14.8	0.0556216	0.0363124	0.0221188	0.0141477	0.00944637	0.00400877	0.00430657	0.00107217		14.8	0.0284229	0.0315927	0.00917467	0.0114249	0.00128133	0.00369133	-0.0020341	0.00122311		14.8	0.0221725	0.0182631	0.011581	0.00652339	0.00523034	0.00268272	0.00812112	0.00161928		14.8	0.00865533	0.00983922	0.00780881	0.00367583	0.00783532	0.00169561	0.00270305	0.00039363
	15	0.057581	0.0561994	0.0205049	0.0214485	0.00812197	0.00730985	0.00354949	0.00292326		15	0.0563945	0.0367891	0.0221698	0.0143369	0.00930451	0.00406272	0.00484515	0.00108663		15	0.0292647	0.0320134	0.00977755	0.0115785	0.00149683	0.00374113	-0.0019136	0.00123963		15	0.0226723	0.0185064	0.0120641	0.00661113	0.00532245	0.00271892	0.00838001	0.00164115		15	0.00876473	0.00996586	0.00796136	0.00372462	0.00786738	0.00171834	0.00241805	0.00039893
	15.2	0.0582797	0.0569299	0.0206477	0.0217321	0.00742818	0.00740704	0.00398474	0.0029622		15.2	0.056624	0.0372654	0.0224232	0.014526	0.00971247	0.00411666	0.00471288	0.00110108		15.2	0.0295632	0.0324339	0.00981179	0.0117321	0.00160461	0.00379093	-0.0014964	0.00125614		15.2	0.0232383	0.0187496	0.0122438	0.00669885	0.00621722	0.00275511	0.00824479	0.00166302		15.2	0.00937945	0.0100923	0.00873002	0.00377339	0.00855249	0.00174107	0.00284416	0.00040422
	15.4	0.0597608	0.0576599	0.0209799	0.0220156	0.0076425	0.00750423	0.00422145	0.00300114		15.4	0.0574034	0.0377413	0.0230319	0.0147151	0.00993919	0.00417059	0.00478371	0.00111554		15.4	0.0302873	0.0328543	0.00971465	0.0118857	0.00067651	0.00384073	-0.0016148	0.00127266		15.4	0.023322	0.0189927	0.011969	0.00678657	0.00631038	0.0027913	0.00783975	0.00168489		15.4	0.00923992	0.0102187	0.00898014	0.00382213	0.00828324	0.0017638	0.00220958	0.00040952
	15.6	0.0605782	0.0583894	0.0215089	0.022299	0.00743686	0.0076014	0.00406564	0.00304007		15.6	0.0582425	0.0382169	0.0236863	0.0149042	0.0102849	0.00422452	0.0046152	0.00112999		15.6	0.0304023	0.0332745	0.00952671	0.0120393	0.00010314	0.00389052	-0.0019257	0.00128918		15.6	0.0230884	0.0192357	0.0112801	0.00687427	0.00586256	0.0028275	0.00683546	0.00170676		15.6	0.00902198	0.0103448	0.00919983	0.00387085	0.0081795	0.00178652	0.00198188	0.00041481
	15.8	0.0609826	0.0591184	0.0212603	0.0225824	0.00756519	0.00769857	0.00339803	0.00307901		15.8	0.057986	0.0386921	0.0245366	0.0150932	0.0102072	0.00427844	0.00469341	0.00114445		15.8	0.0308877	0.0336945	0.00898297	0.0121928	-0.0002608	0.00394031	-0.0013497	0.0013057		15.8	0.0234315	0.0194787	0.0115778	0.00696196	0.005544	0.00286369	0.0066106	0.00172863		15.8	0.00938166	0.0104708	0.00948735	0.00391954	0.00874241	0.00180923	0.00240676	0.0004201
	16	0.062072	0.059847	0.0221344	0.0228657	0.00765524	0.00779573	0.00307002	0.00311795		16	0.0579351	0.039167	0.0254083	0.0152821	0.00976202	0.00433235	0.00468335	0.0011589		16	0.0314868	0.0341144	0.00878349	0.0123464	-0.0004955	0.00399011	-0.001668	0.00132222		16	0.0240216	0.0197215	0.0121975	0.00704964	0.00609624	0.00289987	0.00702306	0.0017505		16	0.00924802	0.0105966	0.00918516	0.00396821	0.00871924	0.00183195	0.00210661	0.0004254
	16.2	0.0627649	0.060575	0.0223404	0.023149	0.00764611	0.00789289	0.00288016	0.00315688		16.2	0.0584507	0.0396414	0.0257117	0.015471	0.00966008	0.00438626	0.00450943	0.00117335		16.2	0.0316792	0.034534	0.00848384	0.0124999	-0.0006402	0.00403989	-0.0013947	0.00133874		16.2	0.023999	0.0199643	0.0121062	0.00713731	0.00610258	0.00293606	0.00689837	0.00177237		16.2	0.00996732	0.0107223	0.00962721	0.00401686	0.00969402	0.00185465	0.00282021	0.00043069
	16.4	0.062651	0.0613026	0.0225146	0.0234322	0.00758135	0.00799003	0.00269577	0.00319582		16.4	0.0588188	0.0401155	0.0261613	0.0156599	0.00919641	0.00444016	0.00473116	0.00118781		16.4	0.0325939	0.0349536	0.00898371	0.0126534	-0.0003836	0.00408968	-0.0010053	0.00135525		16.4	0.0239192	0.0202069	0.0121404	0.00722497	0.00629212	0.00297224	0.0067627	0.00179424		16.4	0.0100754	0.0108478	0.00960741	0.00406548	0.00985778	0.00187735	0.00284396	0.00043598
	16.6	0.0639163	0.0620296	0.0233955	0.0237153	0.00804579	0.00808717	0.00288467	0.00323475		16.6	0.0601954	0.0405893	0.0267029	0.0158486	0.00983654	0.00449406	0.00510279	0.00120226		16.6	0.0333971	0.0353729	0.00929305	0.0128068	-0.0003202	0.00413946	-0.0006212	0.00137177		16.6	0.0237278	0.0204495	0.0119526	0.00731262	0.00607427	0.00300843	0.00681267	0.00181611		16.6	0.0104823	0.0109732	0.00977985	0.00411409	0.0102532	0.00190005	0.00290152	0.00044127
	16.8	0.0646998	0.0627562	0.0237248	0.0239984	0.00781425	0.00818431	0.00313992	0.00327368		16.8	0.0608069	0.0410627	0.0272806	0.0160374	0.010297	0.00454795	0.00532804	0.00121671		16.8	0.0335675	0.0357921	0.00922845	0.0129603	2.737e-05	0.00418925	-0.0007238	0.00138829		16.8	0.0236518	0.0206919	0.011826	0.00740025	0.00623179	0.00304461	0.00658697	0.00183797		16.8	0.0105681	0.0110983	0.0101085	0.00416266	0.0107103	0.00192274	0.00365189	0.00044656
	17	0.0649777	0.0634824	0.0239999	0.0242814	0.00777419	0.00828143	0.00257426	0.00331262		17	0.0616739	0.0415357	0.0273524	0.0162261	0.0102841	0.00460183	0.00560975	0.00123116		17	0.0330373	0.0362112	0.00901693	0.0131137	-0.0008218	0.00423903	-0.0017061	0.00140481		17	0.023231	0.0209343	0.0115267	0.00748788	0.00581001	0.00308079	0.00626747	0.00185984		17	0.0110286	0.0112234	0.010138	0.00421122	0.0106074	0.00194543	0.00376705	0.00045185
	17.2	0.0654293	0.064208	0.0240571	0.0245643	0.00737237	0.00837855	0.00179911	0.00335155		17.2	0.0617184	0.0420083	0.0272896	0.0164147	0.0103839	0.00465571	0.00533046	0.00124561		17.2	0.033091	0.03663	0.00870914	0.0132672	-0.0010775	0.0042888	-0.0016054	0.00142132		17.2	0.0233895	0.0211766	0.0121647	0.00757549	0.00650479	0.00311697	0.00678932	0.00188171		17.2	0.0109547	0.0113482	0.0106495	0.00425975	0.0102433	0.00196811	0.00371427	0.00045714
	17.4	0.0655116	0.0649331	0.0236337	0.0248472	0.00714934	0.00847566	0.0006186	0.00339048		17.4	0.0628253	0.0424806	0.0283224	0.0166033	0.0109129	0.00470959	0.00575939	0.00126005		17.4	0.0334837	0.0370488	0.00896644	0.0134205	-0.001115	0.00433858	-0.0015782	0.00143784		17.4	0.0233241	0.0214188	0.0118327	0.00766309	0.00610667	0.00315315	0.00647683	0.00190358		17.4	0.0115366	0.0114729	0.0112183	0.00430826	0.010408	0.00199079	0.00392033	0.00046243
	17.6	0.065636	0.0656578	0.0238382	0.02513	0.00726795	0.00857277	0.00033148	0.0034294		17.6	0.0644938	0.0429525	0.0292138	0.0167918	0.0115353	0.00476345	0.00608176	0.0012745		17.6	0.0338484	0.0374673	0.00933886	0.0135739	-0.0017486	0.00438835	-0.0018369	0.00145436		17.6	0.023252	0.0216609	0.011753	0.00775069	0.00620603	0.00318932	0.00650782	0.00192544		17.6	0.0120538	0.0115975	0.0103859	0.00435675	0.00999501	0.00201347	0.00362616	0.00046771
	17.8	0.066557	0.066382	0.0234314	0.0254128	0.00741751	0.00866986	0.0007724	0.00346833		17.8	0.0647693	0.0434241	0.0286921	0.0169803	0.0111305	0.00481731	0.00558026	0.00128895		17.8	0.0342043	0.0378857	0.00944336	0.0137273	-0.0012483	0.00443812	-0.00209	0.00147087		17.8	0.0230249	0.0219029	0.0118561	0.00783827	0.00548852	0.0032255	0.00640847	0.00194731		17.8	0.0124178	0.0117219	0.00987555	0.00440521	0.00968177	0.00203614	0.00414518	0.000473
	18	0.0666827	0.0671057	0.0229972	0.0256955	0.00723212	0.00876695	0.00066097	0.00350726		18	0.06445	0.0438953	0.0280031	0.0171687	0.00987702	0.00487117	0.00492178	0.00130339		18	0.034923	0.0383039	0.0100441	0.0138806	-0.0010669	0.00448789	-0.0018054	0.00148739		18	0.0235401	0.0221448	0.0122086	0.00792584	0.00571154	0.00326167	0.00657716	0.00196917		18	0.0133639	0.0118461	0.0103441	0.00445365	0.00900863	0.0020588	0.00420858	0.00047829
	18.2	0.0673818	0.0678288	0.0227031	0.0259781	0.00689488	0.00886403	0.00031711	0.00354618		18.2	0.0647448	0.0443661	0.0276229	0.0173571	0.00932337	0.00492501	0.00429664	0.00131784		18.2	0.0356143	0.0387219	0.0102083	0.0140339	-0.0009098	0.00453766	-0.0017006	0.0015039		18.2	0.023897	0.0223866	0.0119649	0.00801339	0.00586334	0.00329784	0.00699964	0.00199104		18.2	0.014022	0.0119701	0.0101266	0.00450206	0.00891918	0.00208146	0.00459103	0.00048357
	18.4	0.0678037	0.0685516	0.0231756	0.0262606	0.00714292	0.00896111	0.000484	0.00358511		18.4	0.0656971	0.0448366	0.0276029	0.0175454	0.00932229	0.00497886	0.00495145	0.00133228		18.4	0.0360317	0.0391398	0.0109418	0.0141872	-0.0003809	0.00458742	-0.0016948	0.00152042		18.4	0.0236699	0.0226284	0.0124135	0.00810094	0.00589303	0.00333401	0.0070705	0.00201291		18.4	0.0139031	0.012094	0.00985717	0.00455046	0.00828639	0.00210411	0.00418721	0.00048886
	18.6	0.0689289	0.0692738	0.0238569	0.0265431	0.00724979	0.00905818	0.00063122	0.00362403		18.6	0.0668567	0.0453067	0.0277683	0.0177337	0.00918551	0.00503269	0.00504817	0.00134672		18.6	0.036456	0.0395576	0.011935	0.0143405	-0.000201	0.00463719	-0.0018212	0.00153693		18.6	0.0241347	0.02287	0.0130091	0.00818848	0.00597889	0.00337018	0.0077621	0.00203477		18.6	0.0142078	0.0122178	0.0102992	0.00459883	0.00817121	0.00212676	0.00450506	0.00049414
	18.8	0.0698281	0.0699956	0.0235189	0.0268256	0.00687239	0.00915524	0.00052296	0.00366296		18.8	0.0676735	0.0457765	0.0277324	0.0179219	0.00986445	0.00508652	0.0051433	0.00136116		18.8	0.0374725	0.0399751	0.0119155	0.0144937	0.00022511	0.00468695	-0.0013813	0.00155345		18.8	0.0247093	0.0231116	0.0127812	0.008276	0.00594935	0.00340634	0.0077416	0.00205664		18.8	0.0142561	0.0123414	0.0100613	0.00464717	0.00785728	0.00214941	0.00481376	0.00049943
	19	0.0705182	0.0707169	0.0235997	0.0271079	0.00692119	0.00925229	0.00059511	0.00370188		19	0.0679263	0.0462458	0.0282296	0.0181101	0.0090689	0.00514035	0.00524345	0.0013756		19	0.0378957	0.0403925	0.0121595	0.014647	0.00065715	0.0047367	-0.0014094	0.00156996		19	0.0246245	0.023353	0.0129303	0.00836352	0.00612384	0.00344251	0.00816063	0.0020785		19	0.01435	0.0124648	0.0100388	0.0046955	0.00712111	0.00217205	0.00438195	0.00050471
	19.2	0.0710875	0.0714377	0.0236496	0.0273903	0.00676812	0.00934934	0.00086754	0.0037408		19.2	0.0685027	0.0467149	0.0295178	0.0182982	0.00965563	0.00519417	0.00547278	0.00139004		19.2	0.0379461	0.0408097	0.0119133	0.0148002	0.00094357	0.00478646	-0.001499	0.00158648		19.2	0.0247907	0.0235944	0.0130822	0.00845102	0.00624019	0.00347867	0.00795883	0.00210036		19.2	0.0139366	0.012588	0.010543	0.0047438	0.0072779	0.00219468	0.00457966	0.00050999
	19.4	0.0721831	0.072158	0.0244077	0.0276725	0.00763819	0.00944638	0.00067434	0.00377972		19.4	0.0691496	0.0471835	0.0298509	0.0184862	0.00986831	0.00524798	0.00543879	0.00140448		19.4	0.0386712	0.0412268	0.0123931	0.0149534	0.00092502	0.00483621	-0.0014397	0.00160299		19.4	0.025488	0.0238356	0.0130494	0.00853851	0.00589669	0.00351484	0.00828206	0.00212223		19.4	0.0137091	0.0127112	0.0106001	0.00479207	0.00707519	0.00221732	0.00450299	0.00051527
	19.6	0.0734345	0.0728778	0.0257285	0.0279547	0.00878761	0.00954341	0.00084796	0.00381864		19.6	0.0693844	0.0476518	0.0310221	0.0186742	0.010165	0.00530178	0.00552735	0.00141892		19.6	0.0389159	0.0416437	0.0118072	0.0151065	0.00177423	0.00488597	-0.0014999	0.00161951		19.6	0.0262114	0.0240768	0.0134348	0.00862599	0.00610489	0.003551	0.0083147	0.00214409		19.6	0.0136474	0.0128341	0.0104353	0.00484033	0.00681431	0.00223994	0.00462715	0.00052056
	19.8	0.0739235	0.0735972	0.025418	0.0282368	0.00927787	0.00964043	0.00067952	0.00385756		19.8	0.0688497	0.0481198	0.0313543	0.0188622	0.00973573	0.00535558	0.00538562	0.00143336		19.8	0.0393627	0.0420605	0.0123357	0.0152597	0.00238074	0.00493572	-0.0009154	0.00163602		19.8	0.027404	0.0243179	0.0137809	0.00871346	0.00616244	0.00358715	0.00917358	0.00216596		19.8	0.0139905	0.0129569	0.0109854	0.00488856	0.00748001	0.00226256	0.00475188	0.00052584
	20	0.0745097	0.074316	0.0260162	0.0285189	0.00948078	0.00973745	0.00085453	0.00389647		20	0.0690802	0.0485874	0.0310396	0.0190501	0.00925235	0.00540938	0.00513473	0.0014478		20	0.0400375	0.042477	0.0133668	0.0154128	0.00294796	0.00498546	-0.000532	0.00165253		20	0.0279282	0.0245589	0.0144022	0.00880092	0.00678341	0.00362331	0.00992468	0.00218782		20	0.0132064	0.0130795	0.010677	0.00493677	0.00707439	0.00228518	0.00407305	0.00053112
	20.2	0.0758253	0.0750344	0.0265888	0.0288009	0.0100096	0.00983446	0.00166041	0.00393539		20.2	0.0696037	0.0490546	0.0312631	0.019238	0.00940865	0.00546317	0.00508151	0.00146223		20.2	0.0402675	0.0428935	0.0132741	0.0155659	0.00311975	0.00503521	-0.0002086	0.00166905		20.2	0.0277413	0.0247998	0.0141326	0.00888837	0.0066045	0.00365947	0.00983066	0.00220968		20.2	0.013208	0.013202	0.0110776	0.00498495	0.00778168	0.00230779	0.00403054	0.0005364
	20.4	0.0764531	0.0757524	0.0269952	0.0290828	0.0104013	0.00993146	0.0021111	0.0039743		20.4	0.0695326	0.0495214	0.0314914	0.0194257	0.00936603	0.00551695	0.00493105	0.00147667		20.4	0.0409857	0.0433097	0.0141529	0.015719	0.00336723	0.00508495	0.00013602	0.00168556		20.4	0.0277986	0.0250406	0.0137582	0.0089758	0.00702775	0.00369562	0.00958393	0.00223154		20.4	0.0124902	0.0133243	0.0106501	0.00503311	0.00776315	0.0023304	0.00340864	0.00054167
	20.6	0.0776131	0.0764698	0.0277048	0.0293647	0.0108523	0.0100285	0.00246565	0.00401322		20.6	0.070033	0.0499879	0.0320075	0.0196135	0.0106191	0.00557072	0.00529243	0.0014911		20.6	0.0415773	0.0437258	0.0144956	0.0158721	0.00313737	0.00513469	0.00012041	0.00170207		20.6	0.0278579	0.0252814	0.0135164	0.00906323	0.0067461	0.00373178	0.00925597	0.00225341		20.6	0.012107	0.0134465	0.0105109	0.00508125	0.00758301	0.002353	0.00291203	0.00054695
	20.8	0.0778725	0.0771868	0.0277176	0.0296465	0.0106892	0.0101254	0.00218703	0.00405213		20.8	0.0696264	0.0504541	0.0321055	0.0198012	0.0105557	0.00562449	0.00499783	0.00150554		20.8	0.041939	0.0441417	0.0140973	0.0160252	0.0030253	0.00518443	4.154e-05	0.00171858		20.8	0.0282493	0.025522	0.0133323	0.00915064	0.00666063	0.00376793	0.00921542	0.00227527		20.8	0.0128005	0.0135685	0.0108659	0.00512937	0.00772149	0.0023756	0.00313607	0.00055223
	21	0.0788145	0.0779032	0.0278816	0.0299282	0.0111505	0.0102224	0.0027554	0.00409104		21	0.069502	0.0509199	0.0325148	0.0199888	0.0103276	0.00567826	0.00489409	0.00151997		21	0.0421094	0.0445575	0.0145859	0.0161782	0.00254535	0.00523417	4.987e-05	0.0017351		21	0.0286301	0.0257625	0.0135567	0.00923805	0.0069407	0.00380408	0.00936333	0.00229713		21	0.0130274	0.0136903	0.0111005	0.00517746	0.00822782	0.0023982	0.00312607	0.00055751
	21.2	0.0791298	0.0786193	0.0274291	0.0302099	0.0109917	0.0103194	0.00276751	0.00412995		21.2	0.0695473	0.0513853	0.0329883	0.0201764	0.0108782	0.00573202	0.00481075	0.0015344		21.2	0.0427081	0.0449731	0.0140503	0.0163312	0.00244829	0.0052839	0.00051936	0.00175161		21.2	0.0291156	0.026003	0.0137832	0.00932544	0.00722907	0.00384022	0.00940795	0.00231899		21.2	0.0130558	0.013812	0.0111862	0.00522553	0.0085752	0.00242078	0.00325649	0.00056278
	21.4	0.0793713	0.0793348	0.0269626	0.0304915	0.0112615	0.0104164	0.00285256	0.00416886		21.4	0.0701593	0.0518504	0.0327473	0.020364	0.0106941	0.00578577	0.00469404	0.00154883		21.4	0.0430887	0.0453885	0.0139181	0.0164842	0.00225606	0.00533363	0.00019144	0.00176812		21.4	0.0290555	0.0262433	0.0136711	0.00941282	0.00689509	0.00387637	0.0087331	0.00234085		21.4	0.0137805	0.0139335	0.0117252	0.00527358	0.009051	0.00244337	0.00355643	0.00056806
	21.6	0.0805116	0.0800498	0.0274499	0.0307731	0.011675	0.0105133	0.00369869	0.00420777		21.6	0.0704939	0.0523151	0.0329265	0.0205514	0.0107116	0.00583951	0.00507832	0.00156326		21.6	0.0435039	0.0458038	0.014215	0.0166372	0.00254571	0.00538336	0.0001674	0.00178463		21.6	0.0283683	0.0264836	0.013729	0.00950019	0.00659968	0.00391252	0.00781786	0.00236271		21.6	0.0143144	0.0140549	0.0114165	0.0053216	0.00890932	0.00246595	0.00349306	0.00057333
	21.8	0.0814814	0.0807644	0.027465	0.0310546	0.0114813	0.0106103	0.0037516	0.00424668		21.8	0.0705075	0.0527794	0.0326209	0.0207389	0.0106154	0.00589325	0.00501084	0.00157769		21.8	0.0444235	0.0462189	0.0141272	0.0167901	0.00324827	0.00543309	0.00042067	0.00180114		21.8	0.0279738	0.0267238	0.0139295	0.00958755	0.00608714	0.00394866	0.00685352	0.00238457		21.8	0.0149344	0.0141761	0.0120231	0.0053696	0.00903134	0.00248852	0.00446153	0.00057861
	22	0.0817501	0.0814785	0.0277396	0.031336	0.0113219	0.0107072	0.00353289	0.00428559		22	0.0704396	0.0532434	0.0321433	0.0209263	0.00997353	0.00594699	0.00468347	0.00159212		22	0.0452222	0.0466339	0.0149306	0.0169431	0.00338993	0.00548282	0.00095228	0.00181765		22	0.0279921	0.0269639	0.0138886	0.0096749	0.00633278	0.0039848	0.00583938	0.00240643		22	0.0150852	0.0142972	0.0123787	0.00541758	0.00837343	0.00251109	0.00432845	0.00058388
	22.2	0.0824467	0.0821921	0.0283119	0.0316174	0.0108864	0.0108042	0.00348426	0.0043245		22.2	0.0710865	0.053707	0.0323008	0.0211136	0.010411	0.00600071	0.00477705	0.00160655		22.2	0.0462629	0.0470486	0.0151696	0.017096	0.00350175	0.00553254	0.00099988	0.00183416		22.2	0.0281644	0.0272039	0.0140905	0.00976223	0.00635094	0.00402094	0.00538885	0.00242829		22.2	0.0150308	0.0144181	0.012411	0.00546554	0.00837458	0.00253366	0.004512	0.00058916
	22.4	0.0826289	0.0829052	0.0287414	0.0318987	0.0100995	0.0109011	0.00313964	0.0043634		22.4	0.0718686	0.0541703	0.0323815	0.0213009	0.011271	0.00605444	0.00549213	0.00162098		22.4	0.046195	0.0474633	0.0146451	0.0172489	0.00304963	0.00558226	0.00054987	0.00185067		22.4	0.027057	0.0274437	0.0139074	0.00984956	0.0055535	0.00405708	0.00457309	0.00245015		22.4	0.0143907	0.0145388	0.0120668	0.00551347	0.00748459	0.00255622	0.00403932	0.00059443
	22.6	0.0834767	0.0836179	0.0291976	0.03218	0.0101867	0.010998	0.00304325	0.00440231		22.6	0.0718003	0.0546333	0.0322027	0.0214881	0.011654	0.00610815	0.00503975	0.0016354		22.6	0.046371	0.0478777	0.0146002	0.0174017	0.00329738	0.00563198	0.00049356	0.00186718		22.6	0.0268957	0.0276836	0.0137801	0.00993688	0.00515475	0.00409322	0.00455585	0.00247201		22.6	0.0149044	0.0146594	0.0126786	0.00556138	0.00767711	0.00257877	0.00466506	0.0005997
	22.8	0.0842401	0.0843301	0.0298644	0.0324612	0.00991433	0.0110949	0.00335635	0.00444121		22.8	0.0725894	0.0550958	0.0326226	0.0216753	0.012216	0.00616186	0.00510139	0.00164983		22.8	0.0467958	0.048292	0.0142016	0.0175546	0.00310225	0.0056817	0.00059271	0.00188369		22.8	0.0272524	0.0279233	0.0142618	0.0100242	0.00545088	0.00412936	0.00486929	0.00249387		22.8	0.0152042	0.0147799	0.0127492	0.00560926	0.00778831	0.00260132	0.00505875	0.00060497
	23	0.0849825	0.0850418	0.030772	0.0327423	0.0106322	0.0111918	0.00366315	0.00448011		23	0.0731461	0.055558	0.0335278	0.0218624	0.0121236	0.00621556	0.00532821	0.00166425		23	0.0465942	0.0487062	0.0141616	0.0177074	0.00280421	0.00573141	0.00020936	0.0019002		23	0.0275339	0.0281629	0.0145126	0.0101115	0.00535304	0.00416549	0.00517319	0.00251573		23	0.0152742	0.0149002	0.0133439	0.00565713	0.00763269	0.00262387	0.00514173	0.00061024
	23.2	0.0861665	0.0857531	0.0316646	0.0330233	0.0113027	0.0112888	0.00362851	0.00451901		23.2	0.0743102	0.0560199	0.0342072	0.0220495	0.0134899	0.00626926	0.00579595	0.00167868		23.2	0.0470637	0.0491201	0.0141665	0.0178602	0.0025196	0.00578113	-5.695e-05	0.00191671		23.2	0.0279195	0.0284024	0.0147394	0.0101987	0.00476653	0.00420162	0.00506825	0.00253758		23.2	0.0149757	0.0150203	0.0133878	0.00570497	0.00750052	0.00264641	0.00498728	0.00061551
	23.4	0.0871907	0.0864638	0.0323651	0.0333043	0.0117157	0.0113857	0.00409047	0.00455792		23.4	0.0750348	0.0564814	0.0343473	0.0222365	0.0137995	0.00632295	0.00572894	0.0016931		23.4	0.0480361	0.0495339	0.014606	0.018013	0.00305128	0.00583084	8.2e-05	0.00193322		23.4	0.0286928	0.0286419	0.0146425	0.010286	0.00485491	0.00423776	0.00577164	0.00255944		23.4	0.0154439	0.0151403	0.0135517	0.00575279	0.00794075	0.00266895	0.00493473	0.00062078
	23.6	0.0878481	0.0871741	0.0330322	0.0335853	0.0116083	0.0114825	0.00406004	0.00459681		23.6	0.0757936	0.0569425	0.0347595	0.0224235	0.0139086	0.00637664	0.00597199	0.00170752		23.6	0.0482239	0.0499476	0.0141465	0.0181658	0.00293478	0.00588054	4.488e-05	0.00194973		23.6	0.0294416	0.0288812	0.0152256	0.0103733	0.0049328	0.00427389	0.00605739	0.0025813		23.6	0.0151403	0.0152601	0.0128364	0.00580058	0.00778833	0.00269148	0.0044944	0.00062605
	23.8	0.0884105	0.0878839	0.0334295	0.0338661	0.0118439	0.0115794	0.00432289	0.00463571		23.8	0.0757021	0.0574033	0.0339838	0.0226104	0.0130296	0.00643032	0.00555823	0.00172194		23.8	0.0485599	0.0503611	0.0145295	0.0183185	0.00247467	0.00593025	9.831e-05	0.00196624		23.8	0.0301739	0.0291205	0.0155441	0.0104605	0.00499955	0.00431001	0.00673184	0.00260316		23.8	0.0156817	0.0153797	0.0126892	0.00584835	0.0082166	0.00271401	0.00433704	0.00063132
	24	0.0891957	0.0885933	0.0335789	0.0341469	0.0120974	0.0116763	0.00408401	0.00467461		24	0.0759459	0.0578637	0.0336114	0.0227973	0.0126762	0.00648399	0.00503205	0.00173636		24	0.0491238	0.0507744	0.0144961	0.0184713	0.00220641	0.00597995	0.00045424	0.00198275		24	0.0305493	0.0293597	0.0151034	0.0105478	0.00550383	0.00434614	0.0069242	0.00262501		24	0.0149571	0.0154993	0.0119511	0.0058961	0.0074647	0.00273653	0.00373419	0.00063659
	24.2	0.090703	0.0893021	0.0342319	0.0344277	0.012712	0.0117732	0.00483056	0.00471351		24.2	0.0763662	0.0583238	0.0345016	0.0229841	0.012464	0.00653766	0.00502765	0.00175078		24.2	0.0495527	0.0511876	0.0144596	0.018624	0.00179701	0.00602966	0.00018771	0.00199926		24.2	0.0312117	0.0295988	0.0147101	0.010635	0.00573699	0.00438227	0.00681431	0.00264687		24.2	0.0155356	0.0156186	0.0118514	0.00594383	0.00771784	0.00275905	0.0039205	0.00064185
	24.4	0.0917442	0.0900105	0.0343355	0.0347084	0.0132585	0.01187	0.0051835	0.0047524		24.4	0.0764438	0.0587835	0.0346866	0.0231708	0.0125838	0.00659132	0.00494617	0.0017652		24.4	0.0493104	0.0516006	0.0147971	0.0187767	0.00123877	0.00607936	-3.633e-05	0.00201577		24.4	0.03122	0.0298377	0.014333	0.0107222	0.00535001	0.00441839	0.00653564	0.00266872		24.4	0.0156442	0.0157378	0.0114386	0.00599153	0.00743733	0.00278156	0.00393842	0.00064712
	24.6	0.0927567	0.0907185	0.0350607	0.034989	0.0137071	0.0119669	0.00529478	0.0047913		24.6	0.0770367	0.0592429	0.0349346	0.0233576	0.0128475	0.00664498	0.00505567	0.00177962		24.6	0.0498433	0.0520134	0.0152981	0.0189294	0.00122871	0.00612905	-0.0003557	0.00203227		24.6	0.0315088	0.0300766	0.0140856	0.0108094	0.00495559	0.00445451	0.00712801	0.00269058		24.6	0.016137	0.0158569	0.0113759	0.00603921	0.00739959	0.00280407	0.00388045	0.00065239
	24.8	0.0932218	0.0914259	0.0349765	0.0352695	0.0136405	0.0120637	0.00528264	0.00483019		24.8	0.0773964	0.0597019	0.0349694	0.0235442	0.0122945	0.00669862	0.00484236	0.00179404		24.8	0.0501903	0.0524261	0.0149268	0.019082	0.00106923	0.00617875	-0.0007422	0.00204878		24.8	0.0316834	0.0303155	0.0136181	0.0108966	0.00537517	0.00449063	0.00778065	0.00271244		24.8	0.0171557	0.0159758	0.0121445	0.00608687	0.00835547	0.00282658	0.00482447	0.00065765
	25	0.0939036	0.0921329	0.0346871	0.03555	0.0138254	0.0121605	0.00536343	0.00486909		25	0.078164	0.0601606	0.0347734	0.0237308	0.012244	0.00675227	0.00477196	0.00180845		25	0.0505186	0.0528386	0.0152317	0.0192346	0.00140259	0.00622844	-0.0008856	0.00206529		25	0.0325576	0.0305542	0.0143573	0.0109838	0.00601524	0.00452675	0.0080237	0.00273429		25	0.0166202	0.0160945	0.0117625	0.00613451	0.00820253	0.00284908	0.00453157	0.00066292
	25.2	0.0945329	0.0928394	0.0345698	0.0358305	0.0139049	0.0122574	0.00484355	0.00490798		25.2	0.0790914	0.0606189	0.0349884	0.0239174	0.0125541	0.00680591	0.00553975	0.00182287		25.2	0.0507065	0.0532509	0.0150959	0.0193873	0.001986	0.00627813	-0.0008053	0.0020818		25.2	0.0327188	0.0307928	0.0148892	0.011071	0.00627443	0.00456287	0.0079053	0.00275615		25.2	0.0170411	0.0162131	0.011885	0.00618212	0.00828368	0.00287157	0.00475051	0.00066818
	25.4	0.0958449	0.0935455	0.0350567	0.0361108	0.0145893	0.0123542	0.00578202	0.00494687		25.4	0.0797429	0.0610769	0.0353507	0.0241039	0.0126942	0.00685954	0.00573012	0.00183728		25.4	0.0511294	0.0536631	0.0158741	0.0195399	0.0023513	0.00632782	-0.0010766	0.0020983		25.4	0.032666	0.0310313	0.0152486	0.0111581	0.00610553	0.00459899	0.00808129	0.002778		25.4	0.017602	0.0163316	0.0123864	0.00622971	0.00825022	0.00289406	0.00454079	0.00067344
	25.6	0.0972976	0.094251	0.0354576	0.0363912	0.0145134	0.012451	0.00611646	0.00498576		25.6	0.0803501	0.0615345	0.0357501	0.0242903	0.0127202	0.00691316	0.00592645	0.0018517		25.6	0.0519099	0.0540752	0.0161524	0.0196924	0.00330178	0.00637751	-0.0004712	0.00211481		25.6	0.0322607	0.0312698	0.0150771	0.0112453	0.00606719	0.0046351	0.00786184	0.00279986		25.6	0.0178663	0.0164498	0.0119549	0.00627727	0.00827693	0.00291655	0.00458648	0.00067871
	25.8	0.0978911	0.0949561	0.0358263	0.0366714	0.0145781	0.0125478	0.00599939	0.00502465		25.8	0.0811705	0.0619917	0.0361716	0.0244767	0.0127914	0.00696678	0.0057924	0.00186611		25.8	0.052628	0.054487	0.0164319	0.019845	0.00395439	0.00642719	-0.0001922	0.00213132		25.8	0.032686	0.0315081	0.0159241	0.0113324	0.0066956	0.00467121	0.00803392	0.00282171		25.8	0.0181467	0.016568	0.0123791	0.00632482	0.00861192	0.00293903	0.00514475	0.00068397
	26	0.0983889	0.0956608	0.0360231	0.0369516	0.0140258	0.0126446	0.00573374	0.00506354		26	0.0816595	0.0624486	0.0368152	0.0246631	0.012744	0.00702039	0.00574882	0.00188052		26	0.0539097	0.0548988	0.0171596	0.0199975	0.00454486	0.00647688	0.00018803	0.00214782		26	0.0322035	0.0317464	0.0160721	0.0114195	0.00625411	0.00470733	0.00797255	0.00284356		26	0.0183426	0.016686	0.011761	0.00637234	0.0085518	0.0029615	0.00489336	0.00068923
	26.2	0.0986695	0.0963649	0.0360664	0.0372317	0.0132114	0.0127414	0.00535177	0.00510242		26.2	0.0819306	0.0629052	0.0374146	0.0248494	0.0133438	0.007074	0.0062382	0.00189493		26.2	0.054343	0.0553103	0.017268	0.02015	0.00479236	0.00652656	1.64e-06	0.00216433		26.2	0.0324527	0.0319846	0.0172279	0.0115067	0.00675529	0.00474344	0.00796491	0.00286542		26.2	0.0181318	0.0168038	0.0115625	0.00641984	0.00868896	0.00298398	0.00472101	0.00069449
	26.4	0.0995038	0.0970686	0.036776	0.0375118	0.0125732	0.0128382	0.0047806	0.00514131		26.4	0.082583	0.0633613	0.0370397	0.0250356	0.0134153	0.0071276	0.00621898	0.00190934		26.4	0.0544021	0.0557217	0.0170802	0.0203025	0.00426196	0.00657623	-0.000242	0.00218083		26.4	0.0320274	0.0322227	0.0176499	0.0115938	0.00685943	0.00477954	0.00795422	0.00288727		26.4	0.0178219	0.0169215	0.0113481	0.00646731	0.0084556	0.00300644	0.00447952	0.00069975
	26.6	0.100517	0.0977718	0.0373808	0.0377918	0.0131503	0.012935	0.00484199	0.0051802		26.6	0.0826725	0.0638172	0.0373289	0.0252218	0.0132616	0.0071812	0.00610522	0.00192375		26.6	0.0552756	0.0561329	0.017911	0.020455	0.00486309	0.00662591	0.00052526	0.00219734		26.6	0.0324948	0.0324607	0.0178096	0.0116808	0.00732839	0.00481565	0.00813532	0.00290912		26.6	0.0184198	0.017039	0.011814	0.00651477	0.00903298	0.0030289	0.00510635	0.00070501
	26.8	0.100973	0.0984746	0.037415	0.0380717	0.013234	0.0130318	0.00480519	0.00521908		26.8	0.0833026	0.0642727	0.038055	0.025408	0.0136451	0.00723479	0.00653135	0.00193816		26.8	0.0559751	0.056544	0.0178949	0.0206074	0.00443454	0.00667558	0.00060867	0.00221384		26.8	0.0335238	0.0326986	0.0188172	0.0117679	0.00804807	0.00485176	0.00822362	0.00293098		26.8	0.0181563	0.0171564	0.0120067	0.0065622	0.00928995	0.00305136	0.0048864	0.00071027
	27	0.101249	0.0991768	0.0373553	0.0383516	0.0135829	0.0131285	0.00434334	0.00525796		27	0.0836671	0.0647278	0.0382806	0.0255941	0.0135913	0.00728837	0.00690011	0.00195257		27	0.0565931	0.0569549	0.0182048	0.0207599	0.00450096	0.00672525	0.00071341	0.00223035		27	0.0344728	0.0329364	0.0188854	0.011855	0.00849462	0.00488786	0.00860494	0.00295283		27	0.0180703	0.0172736	0.012121	0.0066096	0.00906154	0.00307381	0.00478285	0.00071553
	27.2	0.101916	0.0998786	0.0372779	0.0386314	0.013184	0.0132253	0.00437458	0.00529685		27.2	0.0845356	0.0651826	0.0387222	0.0257801	0.0138101	0.00734195	0.00686021	0.00196698		27.2	0.0575799	0.0573656	0.0190902	0.0209123	0.00504206	0.00677492	0.00115138	0.00224685		27.2	0.0344272	0.0331741	0.0188389	0.0119421	0.00792188	0.00492396	0.00840381	0.00297468		27.2	0.0182179	0.0173907	0.0117767	0.00665699	0.0092231	0.00309626	0.00492394	0.00072078
	27.4	0.10199	0.10058	0.036949	0.0389111	0.0124435	0.0133221	0.00467767	0.00533573		27.4	0.0849927	0.0656371	0.0394373	0.0259661	0.0134566	0.00739552	0.00733839	0.00198138		27.4	0.0581241	0.0577762	0.0193436	0.0210647	0.00529292	0.00682459	0.00114248	0.00226336		27.4	0.0354496	0.0334117	0.0195672	0.0120291	0.00868117	0.00496007	0.00917877	0.00299653		27.4	0.0179787	0.0175076	0.0118938	0.00670435	0.00946784	0.00311871	0.00492784	0.00072604
	27.6	0.102283	0.101281	0.0372896	0.0391908	0.012087	0.0134188	0.00449034	0.00537461		27.6	0.085064	0.0660912	0.0391508	0.026152	0.0132463	0.00744908	0.00729811	0.00199579		27.6	0.058109	0.0581866	0.019353	0.0212171	0.00479139	0.00687426	0.00099493	0.00227986		27.6	0.0358029	0.0336493	0.0196003	0.0121161	0.00816957	0.00499616	0.00924059	0.00301838		27.6	0.0178102	0.0176244	0.0114243	0.00675169	0.00902712	0.00314114	0.00458708	0.0007313
	27.8	0.102809	0.101981	0.0372008	0.0394704	0.0121265	0.0135155	0.00404229	0.00541349		27.8	0.0846371	0.0665449	0.0389036	0.0263379	0.0124063	0.00750264	0.00712406	0.00201019		27.8	0.0583452	0.0585968	0.0191362	0.0213694	0.00446934	0.00692392	0.00094036	0.00229637		27.8	0.0359475	0.0338867	0.0188531	0.0122032	0.00779149	0.00503226	0.00941652	0.00304023		27.8	0.0179534	0.017741	0.0116109	0.00679901	0.0089758	0.00316358	0.00445379	0.00073655
	28	0.103554	0.102681	0.0371032	0.03975	0.0123701	0.0136123	0.00423027	0.00545237		28	0.084715	0.0669983	0.0392842	0.0265238	0.0123496	0.0075562	0.00684456	0.0020246		28	0.0585845	0.059007	0.0195495	0.0215217	0.00447691	0.00697358	0.00083377	0.00231287		28	0.0363791	0.0341241	0.0185219	0.0122902	0.00786804	0.00506836	0.00986562	0.00306208		28	0.0174387	0.0178575	0.0116301	0.0068463	0.00874927	0.00318601	0.00397714	0.00074181
	28.2	0.104505	0.103381	0.0373125	0.0400295	0.0124519	0.013709	0.00461811	0.00549124		28.2	0.0848754	0.0674513	0.0397429	0.0267095	0.012233	0.00760974	0.00689448	0.002039		28.2	0.0593389	0.0594169	0.0199146	0.0216741	0.00440716	0.00702324	0.00104486	0.00232937		28.2	0.0361246	0.0343614	0.0184198	0.0123772	0.0071221	0.00510445	0.00962326	0.00308393		28.2	0.0177323	0.0179738	0.0118768	0.00689358	0.00882842	0.00320843	0.00353587	0.00074706
	28.4	0.10575	0.10408	0.0375571	0.040309	0.0130519	0.0138057	0.00488377	0.00553012		28.4	0.0849523	0.067904	0.0393535	0.0268953	0.0124287	0.00766328	0.00653638	0.0020534		28.4	0.0591999	0.0598267	0.0201772	0.0218264	0.00391803	0.00707289	0.0008632	0.00234588		28.4	0.0363541	0.0345985	0.0179384	0.0124642	0.00700094	0.00514055	0.0094874	0.00310578		28.4	0.0176379	0.01809	0.0114426	0.00694083	0.00847295	0.00323085	0.00296951	0.00075232
	28.6	0.106129	0.104778	0.0375035	0.0405883	0.0129046	0.0139024	0.0045998	0.005569		28.6	0.085134	0.0683564	0.0384863	0.027081	0.0120929	0.00771682	0.00595481	0.0020678		28.6	0.0595402	0.0602363	0.0204642	0.0219786	0.00401736	0.00712255	0.00062089	0.00236238		28.6	0.0369573	0.0348356	0.0177699	0.0125512	0.00797414	0.00517664	0.0103966	0.00312763		28.6	0.0177177	0.018206	0.0113721	0.00698805	0.0085802	0.00325327	0.00275699	0.00075757
	28.8	0.1066	0.105476	0.0375509	0.0408676	0.0130024	0.0139991	0.00451993	0.00560787		28.8	0.0857919	0.0688084	0.0387073	0.0272666	0.0122018	0.00777035	0.00615479	0.0020822		28.8	0.0597584	0.0606457	0.0206645	0.0221309	0.00353552	0.0071722	0.00032285	0.00237888		28.8	0.0375145	0.0350726	0.0179003	0.0126382	0.00861285	0.00521273	0.010925	0.00314948		28.8	0.0176876	0.0183219	0.0114144	0.00703526	0.00865516	0.00327568	0.00318974	0.00076282
	29	0.107526	0.106174	0.0379303	0.0411469	0.0133262	0.0140958	0.00496057	0.00564674		29	0.0862129	0.06926	0.0383265	0.0274522	0.012345	0.00782387	0.00630608	0.0020966		29	0.0598286	0.061055	0.0206385	0.0222831	0.00378044	0.00722185	0.0003785	0.00239539		29	0.0375422	0.0353096	0.0178924	0.0127251	0.00862507	0.00524882	0.0107114	0.00317133		29	0.0178773	0.0184376	0.0110121	0.00708244	0.00804864	0.00329808	0.00289482	0.00076808
	29.2	0.108889	0.106871	0.0383259	0.0414261	0.0136727	0.0141925	0.00621985	0.00568562		29.2	0.0868278	0.0697113	0.0388005	0.0276377	0.0126932	0.00787739	0.00714183	0.002111		29.2	0.0599294	0.0614642	0.0211005	0.0224353	0.00378154	0.0072715	0.00035721	0.00241189		29.2	0.037893	0.0355464	0.0176708	0.0128121	0.00852105	0.00528491	0.0108919	0.00319318		29.2	0.0185684	0.0185532	0.0110557	0.0071296	0.00833589	0.00332048	0.00290719	0.00077333
	29.4	0.110067	0.107568	0.038653	0.0417052	0.0139812	0.0142892	0.0071848	0.00572449		29.4	0.0871046	0.0701623	0.0389848	0.0278232	0.0126325	0.0079309	0.00634895	0.0021254		29.4	0.059844	0.0618731	0.0208291	0.0225875	0.00304071	0.00732114	6.773e-05	0.00242839		29.4	0.0378476	0.0357831	0.0172084	0.012899	0.00825666	0.00532099	0.0109994	0.00321503		29.4	0.0189986	0.0186686	0.0107042	0.00717673	0.00799786	0.00334288	0.00258647	0.00077858
	29.6	0.110485	0.108264	0.0391304	0.0419843	0.0141036	0.0143858	0.00710019	0.00576336		29.6	0.0880865	0.0706129	0.0399463	0.0280086	0.0130745	0.0079844	0.00664619	0.0021398		29.6	0.059824	0.0622819	0.0201402	0.0227397	0.00326095	0.00737079	-0.0003252	0.00244489		29.6	0.0375881	0.0360197	0.0162606	0.0129859	0.00787856	0.00535708	0.0106777	0.00323688		29.6	0.0194417	0.0187839	0.0105383	0.00722385	0.00828047	0.00336527	0.00303693	0.00078383
	29.8	0.111448	0.10896	0.03988	0.0422633	0.0144879	0.0144825	0.00686917	0.00580223		29.8	0.0890352	0.0710632	0.0411702	0.028194	0.0140197	0.0080379	0.00671207	0.00215419		29.8	0.0600484	0.0626906	0.0202827	0.0228918	0.00301042	0.00742043	-0.0009724	0.00246139		29.8	0.0377191	0.0362563	0.0164569	0.0130729	0.00800739	0.00539316	0.0104293	0.00325873		29.8	0.0204959	0.018899	0.0110755	0.00727094	0.00900037	0.00338766	0.00358512	0.00078908
	30	0.112285	0.109655	0.040195	0.0425422	0.0148518	0.0145792	0.00612424	0.0058411		30	0.0894451	0.0715131	0.0416695	0.0283793	0.0144585	0.0080914	0.00671746	0.00216859		30	0.0607904	0.0630991	0.0202578	0.023044	0.00306954	0.00747007	-0.0009972	0.00247789		30	0.0373107	0.0364928	0.0158537	0.0131598	0.0075904	0.00542924	0.00933339	0.00328057		30	0.0201367	0.019014	0.0104609	0.00731801	0.0087463	0.00341004	0.00347542	0.00079433
	30.2	0.113163	0.11035	0.0408158	0.0428211	0.0153311	0.0146758	0.00577414	0.00587997		30.2	0.0899216	0.0719627	0.0415922	0.0285646	0.015342	0.00814488	0.00691241	0.00218298		30.2	0.0611338	0.0635074	0.0205522	0.0231961	0.00309523	0.00751971	-0.0010372	0.0024944		30.2	0.0384679	0.0367291	0.0164338	0.0132467	0.00831708	0.00546532	0.00926717	0.00330242		30.2	0.0197187	0.0191288	0.0107511	0.00736505	0.00896071	0.00343242	0.00383401	0.00079957
	30.4	0.114706	0.111044	0.0418427	0.0430999	0.0163709	0.0147725	0.00578753	0.00591883		30.4	0.0902052	0.0724119	0.0414622	0.0287498	0.0153763	0.00819836	0.00633794	0.00219738		30.4	0.0616524	0.0639156	0.0199655	0.0233482	0.00257647	0.00756934	-0.0009505	0.0025109		30.4	0.039031	0.0369654	0.0165423	0.0133335	0.0089358	0.0055014	0.00945449	0.00332427		30.4	0.0194373	0.0192435	0.0109308	0.00741208	0.00894415	0.00345479	0.00412334	0.00080482
	30.6	0.11572	0.111738	0.0422476	0.0433787	0.0174465	0.0148691	0.00572573	0.0059577		30.6	0.0905888	0.0728608	0.042101	0.028935	0.0158057	0.00825184	0.00638782	0.00221177		30.6	0.0621461	0.0643236	0.0201718	0.0235003	0.00296134	0.00761897	-0.0003701	0.0025274		30.6	0.0390199	0.0372016	0.0162238	0.0134204	0.00896676	0.00553747	0.00877921	0.00334611		30.6	0.0196849	0.019358	0.0110902	0.00745908	0.00881922	0.00347716	0.0046383	0.00081007
	30.8	0.116007	0.112431	0.0425268	0.0436574	0.0178226	0.0149657	0.00557226	0.00599657		30.8	0.0909977	0.0733093	0.0427128	0.0291201	0.0160858	0.00830531	0.00681202	0.00222616		30.8	0.0626489	0.0647314	0.0204188	0.0236523	0.00316594	0.0076686	-0.0001239	0.0025439		30.8	0.039206	0.0374377	0.0165153	0.0135073	0.00919729	0.00557355	0.00784278	0.00336796		30.8	0.0197772	0.0194724	0.0111055	0.00750606	0.00886054	0.00349953	0.0045638	0.00081532
	31	0.116058	0.113124	0.0429167	0.043936	0.0169401	0.0150624	0.00463742	0.00603543		31	0.0914124	0.0737575	0.0423682	0.0293051	0.0162053	0.00835877	0.00712877	0.00224055		31	0.0630977	0.0651391	0.0212793	0.0238044	0.00365285	0.00771823	0.00037139	0.0025604		31	0.0392338	0.0376737	0.0164053	0.0135941	0.00892356	0.00560962	0.00802751	0.00338981		31	0.0200896	0.0195867	0.0110805	0.00755301	0.00883428	0.00352189	0.00487272	0.00082056
	31.2	0.116708	0.113817	0.0430752	0.0442146	0.0165541	0.015159	0.00433945	0.00607429		31.2	0.091733	0.0742053	0.0431143	0.0294901	0.0166243	0.00841223	0.00731653	0.00225495		31.2	0.0636364	0.0655467	0.0216556	0.0239564	0.00438941	0.00776786	0.00057043	0.0025769		31.2	0.039241	0.0379096	0.01684	0.013681	0.00857608	0.00564569	0.0081979	0.00341165		31.2	0.0198227	0.0197008	0.0113254	0.00759995	0.00862558	0.00354424	0.00496766	0.00082581
	31.4	0.117527	0.114509	0.0436259	0.0444931	0.0169313	0.0152556	0.00395226	0.00611315		31.4	0.0920466	0.0746528	0.0436242	0.0296751	0.0172885	0.00846568	0.00741228	0.00226934		31.4	0.0645095	0.065954	0.0217068	0.0241084	0.00420578	0.00781748	0.00025692	0.0025934		31.4	0.0394164	0.0381455	0.017669	0.0137678	0.00874027	0.00568177	0.00872104	0.0034335		31.4	0.0195805	0.0198147	0.0114505	0.00764686	0.00821951	0.00356659	0.00465338	0.00083105
	31.6	0.118266	0.115201	0.0435298	0.0447715	0.016328	0.0153522	0.00299695	0.00615202		31.6	0.0923202	0.0751	0.0434325	0.02986	0.0171121	0.00851913	0.00732669	0.00228372		31.6	0.0653529	0.0663612	0.0220753	0.0242603	0.00445103	0.0078671	0.00070933	0.0026099		31.6	0.0395211	0.0383812	0.0174766	0.0138546	0.00810385	0.00571783	0.00888061	0.00345534		31.6	0.0193589	0.0199285	0.0112308	0.00769375	0.0076631	0.00358894	0.00443219	0.0008363
	31.8	0.118421	0.115892	0.0434	0.0450499	0.016109	0.0154488	0.00257787	0.00619088		31.8	0.0922825	0.0755468	0.0435265	0.0300449	0.0168848	0.00857256	0.00741324	0.00229811		31.8	0.0664184	0.0667683	0.0222212	0.0244123	0.00440252	0.00791672	0.00111838	0.0026264		31.8	0.0399405	0.0386169	0.0172943	0.0139414	0.00817658	0.0057539	0.00901248	0.00347719		31.8	0.0186061	0.0200422	0.0108884	0.00774062	0.00712797	0.00361128	0.00371875	0.00084154
	32	0.118931	0.116582	0.0431935	0.0453282	0.0160123	0.0155454	0.00260297	0.00622974		32	0.0919917	0.0759932	0.0431337	0.0302297	0.0168215	0.008626	0.00699924	0.0023125		32	0.0672875	0.0671752	0.0229833	0.0245642	0.00459804	0.00796634	0.00128599	0.00264289		32	0.04078	0.0388524	0.0174743	0.0140282	0.00829814	0.00578997	0.00925827	0.00349903		32	0.0185193	0.0201557	0.0109333	0.00778746	0.00701041	0.00363361	0.00314661	0.00084678
	32.2	0.119417	0.117273	0.0429014	0.0456065	0.0159021	0.0156419	0.00211279	0.00626859		32.2	0.0921046	0.0764393	0.0423709	0.0304145	0.0164645	0.00867942	0.00619182	0.00232689		32.2	0.068691	0.0675819	0.0237841	0.0247161	0.00537887	0.00801596	0.00242499	0.00265939		32.2	0.0414083	0.0390879	0.0178058	0.014115	0.00864877	0.00582603	0.0092554	0.00352088		32.2	0.0189584	0.020269	0.0111462	0.00783428	0.00726988	0.00365594	0.00323331	0.00085202
	32.4	0.120089	0.117962	0.042574	0.0458847	0.0157083	0.0157385	0.0027583	0.00630745		32.4	0.0928087	0.0768851	0.042064	0.0305992	0.0165219	0.00873285	0.00618456	0.00234127		32.4	0.0686044	0.0679885	0.0238002	0.024868	0.00529644	0.00806557	0.00222263	0.00267589		32.4	0.0414243	0.0393233	0.0180625	0.0142018	0.00867574	0.00586209	0.00894544	0.00354272		32.4	0.0189385	0.0203823	0.0109267	0.00788108	0.00748259	0.00367827	0.00326932	0.00085727
	32.6	0.119996	0.118652	0.042111	0.0461628	0.014475	0.0158351	0.00283397	0.00634631		32.6	0.0935549	0.0773305	0.0422364	0.0307838	0.0166078	0.00878626	0.00660169	0.00235566		32.6	0.0687804	0.0683949	0.0236497	0.0250199	0.00585896	0.00811518	0.00209112	0.00269239		32.6	0.0417053	0.0395586	0.0185164	0.0142885	0.00862779	0.00589816	0.00911473	0.00356456		32.6	0.0188396	0.0204953	0.0114741	0.00792786	0.00773038	0.00370059	0.00347879	0.00086251
	32.8	0.121238	0.11934	0.0426322	0.0464409	0.0150131	0.0159316	0.0036166	0.00638516		32.8	0.0938166	0.0777756	0.0425094	0.0309684	0.0164288	0.00883967	0.00708513	0.00237004		32.8	0.0690596	0.0688012	0.0235781	0.0251718	0.00575414	0.00816479	0.00200246	0.00270889		32.8	0.041883	0.0397938	0.0192124	0.0143753	0.00860892	0.00593422	0.00932743	0.00358641		32.8	0.0188819	0.0206083	0.0118222	0.00797461	0.00808023	0.00372291	0.00357655	0.00086775
	33	0.121744	0.120029	0.0422998	0.0467189	0.0145357	0.0160282	0.0038213	0.00642402		33	0.0940345	0.0782204	0.0423334	0.031153	0.0162748	0.00889307	0.00741434	0.00238442		33	0.0695096	0.0692072	0.0234109	0.0253236	0.00610499	0.0082144	0.00177635	0.00272539		33	0.0413593	0.0400289	0.0181768	0.014462	0.00819466	0.00597027	0.00892171	0.00360825		33	0.0191271	0.020721	0.0121426	0.00802135	0.00794233	0.00374522	0.00362598	0.00087299
	33.2	0.122405	0.120717	0.0425087	0.0469969	0.0146285	0.0161247	0.00474315	0.00646287		33.2	0.0947959	0.0786648	0.0432154	0.0313375	0.016507	0.00894647	0.00798984	0.00239881		33.2	0.0697063	0.0696132	0.0236167	0.0254754	0.00607437	0.008264	0.00116815	0.00274188		33.2	0.0415386	0.0402639	0.0179277	0.0145488	0.00770648	0.00600633	0.00881543	0.00363009		33.2	0.0194574	0.0208337	0.0122846	0.00806806	0.00829591	0.00376753	0.0034214	0.00087822
	33.4	0.123691	0.121404	0.0433014	0.0472747	0.0152581	0.0162213	0.00548436	0.00650172		33.4	0.0951412	0.0791088	0.0436168	0.0315219	0.0161108	0.00899986	0.00715503	0.00241319		33.4	0.0698207	0.070019	0.0230112	0.0256272	0.00599562	0.0083136	0.00064538	0.00275838		33.4	0.040585	0.0404989	0.0174697	0.0146355	0.00686511	0.00604239	0.00844608	0.00365193		33.4	0.0201118	0.0209462	0.0129123	0.00811474	0.0087262	0.00378983	0.00385735	0.00088346
	33.6	0.124373	0.122091	0.0438534	0.0475526	0.0158977	0.0163178	0.00660497	0.00654058		33.6	0.0955806	0.0795526	0.0444308	0.0317063	0.0164384	0.00905325	0.00764812	0.00242757		33.6	0.0703332	0.0704246	0.0231659	0.025779	0.00616827	0.0083632	0.00017322	0.00277488		33.6	0.0404345	0.0407337	0.0169822	0.0147222	0.00665524	0.00607844	0.00857445	0.00367378		33.6	0.0206467	0.0210585	0.0134711	0.00816141	0.00915579	0.00381213	0.00410822	0.0008887
	33.8	0.125955	0.122778	0.0445017	0.0478303	0.0170095	0.0164143	0.00759833	0.00657943		33.8	0.0960789	0.0799959	0.0447096	0.0318907	0.0164165	0.00910663	0.00733993	0.00244195		33.8	0.0709442	0.07083	0.02386	0.0259308	0.00631678	0.0084128	0.00011595	0.00279137		33.8	0.0407964	0.0409685	0.0175085	0.0148089	0.00684523	0.00611449	0.0085228	0.00369562		33.8	0.0214633	0.0211707	0.0141612	0.00820805	0.010005	0.00383443	0.00437259	0.00089394
	34	0.127134	0.123464	0.0453913	0.048108	0.0180285	0.0165108	0.00829311	0.00661828		34	0.0967351	0.080439	0.0452519	0.032075	0.0163272	0.00916	0.0075058	0.00245633		34	0.0713149	0.0712353	0.0240342	0.0260825	0.00636983	0.0084624	0.00037709	0.00280787		34	0.0407222	0.0412032	0.0171629	0.0148956	0.00645547	0.00615054	0.00789371	0.00371746		34	0.0206072	0.0212828	0.014026	0.00825467	0.0103351	0.00385672	0.00426443	0.00089917
	34.2	0.128274	0.124149	0.0452762	0.0483857	0.0181437	0.0166073	0.00821676	0.00665713		34.2	0.0970607	0.0808817	0.0455059	0.0322592	0.0165241	0.00921337	0.00710322	0.00247071		34.2	0.0713865	0.0716405	0.0241883	0.0262342	0.00654534	0.00851199	0.00061593	0.00282437		34.2	0.0413019	0.0414377	0.0172996	0.0149823	0.00632107	0.00618659	0.00831232	0.0037393		34.2	0.0210187	0.0213947	0.0147336	0.00830127	0.0109115	0.003879	0.00472752	0.00090441
	34.4	0.12939	0.124834	0.0461627	0.0486633	0.0188049	0.0167038	0.00856686	0.00669597		34.4	0.0976503	0.081324	0.0464336	0.0324434	0.0163546	0.00926673	0.0075744	0.00248508		34.4	0.0712791	0.0720455	0.0239418	0.0263859	0.00609207	0.00856158	0.00083659	0.00284086		34.4	0.0412489	0.0416722	0.0174805	0.0150689	0.00669926	0.00622264	0.00825849	0.00376114		34.4	0.0212932	0.0215065	0.0153112	0.00834785	0.0112766	0.00390128	0.00488656	0.00090965
	34.6	0.129596	0.125519	0.0467209	0.0489408	0.0187331	0.0168003	0.00830473	0.00673482		34.6	0.0978647	0.0817661	0.0467637	0.0326276	0.0162189	0.00932008	0.00739469	0.00249946		34.6	0.0714552	0.0724503	0.0244966	0.0265376	0.00658516	0.00861117	0.00134592	0.00285736		34.6	0.040948	0.0419066	0.0171306	0.0151556	0.00636198	0.00625869	0.00811939	0.00378298		34.6	0.0222272	0.0216181	0.0151285	0.0083944	0.0116104	0.00392356	0.0050715	0.00091488
	34.8	0.129952	0.126203	0.0476707	0.0492182	0.0186995	0.0168968	0.00787942	0.00677367		34.8	0.0973541	0.0822077	0.0465002	0.0328117	0.0158872	0.00937343	0.00716708	0.00251384		34.8	0.0716867	0.072855	0.0247816	0.0266893	0.00700154	0.00866076	0.0017157	0.00287385		34.8	0.0413055	0.042141	0.0177227	0.0152422	0.00671662	0.00629473	0.00820243	0.00380482		34.8	0.0222933	0.0217296	0.0151934	0.00844093	0.0119979	0.00394583	0.00509711	0.00092011
	35	0.130273	0.126887	0.0481546	0.0494956	0.0186604	0.0169933	0.00764394	0.00681251		35	0.0979378	0.0826491	0.0464582	0.0329957	0.0161236	0.00942678	0.00745331	0.00252821		35	0.0719546	0.0732595	0.0251004	0.0268409	0.00713105	0.00871035	0.0015707	0.00289035		35	0.0418902	0.0423752	0.0182634	0.0153288	0.00714317	0.00633077	0.00949943	0.00382666		35	0.0225596	0.0218409	0.0150042	0.00848744	0.0123558	0.0039681	0.00501977	0.00092535
	35.2	0.131296	0.12757	0.0489581	0.049773	0.0193701	0.0170898	0.00778144	0.00685136		35.2	0.0984625	0.08309	0.0477635	0.0331797	0.0167862	0.00948011	0.00793761	0.00254259		35.2	0.0727959	0.0736638	0.0247932	0.0269925	0.0070707	0.00875993	0.00200332	0.00290684		35.2	0.0425078	0.0426093	0.0186947	0.0154155	0.00768476	0.00636682	0.0105656	0.0038485		35.2	0.0223293	0.0219521	0.0151218	0.00853393	0.0124986	0.00399036	0.00483972	0.00093058
	35.4	0.132034	0.128253	0.0495527	0.0500502	0.0194491	0.0171862	0.00754669	0.0068902		35.4	0.0993399	0.0835307	0.0484645	0.0333637	0.017173	0.00953344	0.00843364	0.00255696		35.4	0.073192	0.074068	0.0251685	0.0271441	0.0069877	0.00880951	0.00226093	0.00292334		35.4	0.0430434	0.0428434	0.0192508	0.0155021	0.00844789	0.00640286	0.0112496	0.00387034		35.4	0.0224574	0.0220632	0.0148052	0.0085804	0.0120591	0.00401261	0.00476773	0.00093581
	35.6	0.132481	0.128936	0.0496605	0.0503274	0.0186358	0.0172827	0.00729639	0.00692904		35.6	0.100054	0.083971	0.0483822	0.0335476	0.0169479	0.00958677	0.00942662	0.00257133		35.6	0.0736364	0.074472	0.025816	0.0272957	0.00661017	0.00885909	0.00264793	0.00293983		35.6	0.0436587	0.0430773	0.0187746	0.0155887	0.00849089	0.00643889	0.0114507	0.00389218		35.6	0.0224118	0.0221741	0.0145296	0.00862684	0.0112458	0.00403487	0.0045759	0.00094104
	35.8	0.132459	0.129618	0.0501064	0.0506046	0.0183625	0.0173791	0.00735341	0.00696788		35.8	0.0997219	0.084411	0.0480373	0.0337314	0.0166663	0.00964009	0.00949052	0.0025857		35.8	0.0742515	0.0748759	0.0263441	0.0274472	0.00655784	0.00890866	0.00277423	0.00295633		35.8	0.0445653	0.0433112	0.0192268	0.0156753	0.00916353	0.00647493	0.0120262	0.00391402		35.8	0.0230346	0.0222848	0.0147591	0.00867326	0.0113897	0.00405711	0.00423936	0.00094628
	36	0.132485	0.130299	0.0499952	0.0508817	0.0181545	0.0174756	0.007121	0.00700672		36	0.0999464	0.0848506	0.0476685	0.0339152	0.0162727	0.0096934	0.00921909	0.00260007		36	0.0743083	0.0752796	0.0264032	0.0275988	0.00668121	0.00895824	0.00287183	0.00297282		36	0.0453896	0.043545	0.0199435	0.0157618	0.00947232	0.00651097	0.0120004	0.00393586		36	0.0235422	0.0223954	0.0143955	0.00871966	0.0113975	0.00407936	0.00405403	0.00095151
	36.2	0.13319	0.13098	0.0509744	0.0511587	0.0179114	0.017572	0.00710591	0.00704556		36.2	0.100646	0.0852899	0.0472596	0.0340989	0.0159777	0.00974671	0.00923722	0.00261444		36.2	0.0746487	0.0756832	0.0263775	0.0277503	0.00699115	0.00900781	0.00323594	0.00298932		36.2	0.0457525	0.0437787	0.020538	0.0158484	0.00964359	0.006547	0.0117937	0.0039577		36.2	0.0238861	0.0225059	0.0147062	0.00876603	0.0115504	0.0041016	0.00412225	0.00095674
	36.4	0.134054	0.131661	0.0512666	0.0514357	0.0176056	0.0176684	0.00763661	0.0070844		36.4	0.101882	0.0857289	0.0481098	0.0342826	0.0165855	0.00980001	0.0103522	0.00262881		36.4	0.0741561	0.0760866	0.0253831	0.0279018	0.0060926	0.00905738	0.00211652	0.00300581		36.4	0.045214	0.0440123	0.0202823	0.015935	0.00927359	0.00658303	0.0107431	0.00397953		36.4	0.0237683	0.0226163	0.0141257	0.00881239	0.0109493	0.00412383	0.00369318	0.00096197
	36.6	0.13462	0.132341	0.0519734	0.0517126	0.0174671	0.0177649	0.00704088	0.00712324		36.6	0.101796	0.0861675	0.0480021	0.0344662	0.0164524	0.00985331	0.00998046	0.00264318		36.6	0.0744522	0.0764898	0.0250115	0.0280533	0.00620537	0.00910695	0.00188403	0.0030223		36.6	0.0460043	0.0442458	0.0205422	0.0160215	0.0100578	0.00661906	0.0102902	0.00400137		36.6	0.0234438	0.0227265	0.0142095	0.00885872	0.0106389	0.00414606	0.0033839	0.00096719
	36.8	0.135642	0.133021	0.0524488	0.0519894	0.0180907	0.0178613	0.00687736	0.00716207		36.8	0.101972	0.0866058	0.0478175	0.0346498	0.0163383	0.0099066	0.0097228	0.00265755		36.8	0.0750143	0.0768929	0.0253586	0.0282047	0.00604354	0.00915651	0.00207383	0.0030388		36.8	0.0455321	0.0444792	0.0201697	0.016108	0.0100055	0.00665509	0.0102216	0.00402321		36.8	0.0232054	0.0228365	0.0140929	0.00890503	0.0100852	0.00416828	0.00301739	0.00097242
	37	0.136608	0.1337	0.052552	0.0522662	0.0181771	0.0179577	0.00687401	0.00720091		37	0.102952	0.0870438	0.0481729	0.0348334	0.0168426	0.00995988	0.0100539	0.00267192		37	0.0759526	0.0772958	0.0261497	0.0283562	0.00613672	0.00920608	0.00207186	0.00305529		37	0.0448033	0.0447125	0.0190588	0.0161946	0.00929933	0.00669112	0.00977973	0.00404504		37	0.0228516	0.0229464	0.0136329	0.00895132	0.00941606	0.0041905	0.00299937	0.00097765
	37.2	0.13773	0.134379	0.0533355	0.0525429	0.0186625	0.0180541	0.00788781	0.00723974		37.2	0.104043	0.0874814	0.0483898	0.0350169	0.0172132	0.0100132	0.0105161	0.00268628		37.2	0.0770817	0.0776986	0.0270698	0.0285076	0.00660668	0.00925564	0.00241306	0.00307178		37.2	0.0446689	0.0449458	0.0190697	0.0162811	0.00874277	0.00672715	0.00941002	0.00406688		37.2	0.0233621	0.0230562	0.013325	0.00899758	0.0096723	0.00421272	0.00288723	0.00098288
	37.4	0.138741	0.135057	0.0535479	0.0528196	0.0186828	0.0181505	0.00799195	0.00727858		37.4	0.104404	0.0879186	0.0479262	0.0352003	0.0170568	0.0100664	0.0100414	0.00270065		37.4	0.0776822	0.0781012	0.026936	0.028659	0.00656698	0.0093052	0.00205962	0.00308827		37.4	0.044424	0.0451789	0.0189339	0.0163676	0.00807261	0.00676317	0.00884195	0.00408872		37.4	0.0238677	0.0231658	0.0134461	0.00904382	0.00964735	0.00423493	0.00299829	0.0009881
	37.6	0.139406	0.135735	0.0529357	0.0530962	0.0181976	0.0182469	0.00810528	0.00731741		37.6	0.104875	0.0883556	0.0486858	0.0353837	0.0175279	0.0101197	0.0101505	0.00271501		37.6	0.0775408	0.0785036	0.0271706	0.0288104	0.00599011	0.00935476	0.00133983	0.00310477		37.6	0.0447346	0.045412	0.0190348	0.0164541	0.00781872	0.0067992	0.00860885	0.00411055		37.6	0.0239876	0.0232753	0.0132245	0.00909005	0.00932043	0.00425714	0.00254143	0.00099333
	37.8	0.140154	0.136412	0.0524528	0.0533727	0.0173802	0.0183433	0.0071784	0.00735624		37.8	0.106103	0.0887922	0.0498496	0.035567	0.0180797	0.010173	0.0100197	0.00272937		37.8	0.0775267	0.0789059	0.0274817	0.0289617	0.00602165	0.00940431	0.00113394	0.00312126		37.8	0.0450594	0.045645	0.0190226	0.0165405	0.00776167	0.00683522	0.0084078	0.00413239		37.8	0.0242915	0.0233847	0.0132406	0.00913624	0.0095423	0.00427934	0.00258129	0.00099855
	38	0.140485	0.137089	0.0515114	0.0536491	0.0168378	0.0184396	0.00594188	0.00739507		38	0.10653	0.0892284	0.0502752	0.0357503	0.0178075	0.0102262	0.00936926	0.00274374		38	0.0772509	0.0793081	0.0266151	0.0291131	0.00538351	0.00945386	0.00070707	0.00313775		38	0.0452804	0.0458779	0.0190838	0.016627	0.00769423	0.00687124	0.00828916	0.00415422		38	0.0240866	0.0234939	0.0133321	0.00918242	0.00989463	0.00430153	0.00281893	0.00100378
	38.2	0.140725	0.137766	0.0507133	0.0539256	0.0164905	0.018536	0.00492745	0.0074339		38.2	0.107028	0.0896644	0.0507447	0.0359335	0.0181867	0.0102795	0.00885475	0.0027581		38.2	0.0774004	0.07971	0.0267425	0.0292644	0.00513163	0.00950341	0.00085652	0.00315424		38.2	0.0459739	0.0461107	0.0193274	0.0167135	0.00776284	0.00690726	0.00869218	0.00417606		38.2	0.0250458	0.0236029	0.0142547	0.00922858	0.0100951	0.00432373	0.00309284	0.001009
	38.4	0.140895	0.138442	0.0508687	0.0542019	0.0163983	0.0186323	0.00476821	0.00747273		38.4	0.10725	0.0900999	0.0514973	0.0361167	0.0182774	0.0103327	0.00893501	0.00277246		38.4	0.0773655	0.0801118	0.0261613	0.0294157	0.0044019	0.00955296	0.00032747	0.00317073		38.4	0.0466583	0.0463434	0.0198117	0.0167999	0.00842589	0.00694327	0.00976553	0.00419789		38.4	0.0255685	0.0237119	0.0149521	0.00927471	0.0105964	0.00434591	0.003752	0.00101422
	38.6	0.141143	0.139117	0.051221	0.0544782	0.0163175	0.0187287	0.00465306	0.00751156		38.6	0.107045	0.0905352	0.0515045	0.0362998	0.0181657	0.0103859	0.00821436	0.00278682		38.6	0.0777299	0.0805135	0.0263891	0.029567	0.00532394	0.00960251	0.00058142	0.00318722		38.6	0.0471146	0.046576	0.0202678	0.0168864	0.00846263	0.00697929	0.010165	0.00421973		38.6	0.0258616	0.0238206	0.01456	0.00932082	0.0106993	0.0043681	0.00384237	0.00101944
	38.8	0.14143	0.139793	0.0513066	0.0547544	0.0163925	0.018825	0.00389841	0.00755038		38.8	0.107325	0.0909701	0.0514088	0.0364829	0.0184222	0.0104392	0.00793881	0.00280118		38.8	0.0783797	0.080915	0.0260561	0.0297182	0.00561453	0.00965205	0.00045444	0.00320372		38.8	0.0476402	0.0468086	0.0211431	0.0169728	0.0093396	0.0070153	0.0105712	0.00424156		38.8	0.0255705	0.0239293	0.0150591	0.00936691	0.0110123	0.00439028	0.00391981	0.00102467
	39	0.141898	0.140467	0.0511866	0.0550306	0.016257	0.0189214	0.00439587	0.00758921		39	0.107888	0.0914047	0.0519462	0.0366659	0.0187808	0.0104924	0.00812914	0.00281554		39	0.0786711	0.0813164	0.0259218	0.0298695	0.00570869	0.0097016	0.00029723	0.00322021		39	0.0481457	0.047041	0.0213136	0.0170592	0.010092	0.00705132	0.0109683	0.0042634		39	0.0257228	0.0240378	0.0149391	0.00941298	0.0113792	0.00441245	0.00392808	0.00102989
	39.2	0.142539	0.141142	0.0516123	0.0553067	0.0167091	0.0190177	0.00428932	0.00762803		39.2	0.107815	0.091839	0.0521529	0.0368489	0.0190645	0.0105456	0.008328	0.00282989		39.2	0.0789362	0.0817175	0.0260362	0.0300207	0.00520609	0.00975114	0.00061405	0.0032367		39.2	0.0485247	0.0472734	0.0221911	0.0171456	0.0108127	0.00708733	0.0113508	0.00428523		39.2	0.0252523	0.0241462	0.0149444	0.00945902	0.0115584	0.00443462	0.00381813	0.00103511
	39.4	0.142968	0.141815	0.0518665	0.0555827	0.0164272	0.019114	0.00455663	0.00766686		39.4	0.10825	0.0922729	0.0523638	0.0370318	0.018999	0.0105988	0.00889605	0.00284425		39.4	0.0795071	0.0821186	0.0269068	0.0301719	0.00574934	0.00980067	0.00081009	0.00325319		39.4	0.0490251	0.0475057	0.0226425	0.017232	0.0116322	0.00712334	0.0114455	0.00430706		39.4	0.0249344	0.0242544	0.014979	0.00950504	0.0105955	0.00445678	0.0033982	0.00104033
	39.6	0.143637	0.142489	0.0524209	0.0558587	0.0165081	0.0192104	0.00495296	0.00770568		39.6	0.107989	0.0927065	0.0517214	0.0372147	0.0187388	0.010652	0.00843884	0.00285861		39.6	0.0802935	0.0825194	0.0277307	0.0303231	0.00559406	0.00985021	0.00072485	0.00326968		39.6	0.049096	0.0477379	0.0227809	0.0173184	0.0119507	0.00715935	0.0113017	0.00432889		39.6	0.0248123	0.0243625	0.014512	0.00955104	0.010067	0.00447894	0.00338123	0.00104555
	39.8	0.143593	0.143162	0.0532138	0.0561346	0.0168049	0.0193067	0.00549956	0.0077445		39.8	0.107957	0.0931397	0.0512395	0.0373975	0.0183373	0.0107052	0.00826035	0.00287296		39.8	0.0813579	0.0829202	0.0282583	0.0304743	0.00650553	0.00989974	0.00104959	0.00328617		39.8	0.049597	0.04797	0.0238178	0.0174047	0.0126271	0.00719535	0.0115676	0.00435073		39.8	0.0250311	0.0244704	0.0141326	0.00959702	0.0101209	0.0045011	0.003306	0.00105077
	40	0.143782	0.143834	0.0533072	0.0564105	0.0170583	0.019403	0.00606121	0.00778332		40	0.107775	0.0935726	0.0503679	0.0375803	0.0178286	0.0107584	0.00789035	0.00288732		40	0.0815522	0.0833207	0.0283811	0.0306254	0.0067141	0.00994927	0.00134319	0.00330265		40	0.0490201	0.048202	0.0234754	0.0174911	0.0126664	0.00723136	0.0112619	0.00437256		40	0.0241946	0.0245782	0.0138305	0.00964298	0.009434	0.00452325	0.00315931	0.00105598
	40.2	0.144824	0.144506	0.0547554	0.0566863	0.0172377	0.0194992	0.00600079	0.00782214		40.2	0.107782	0.0940052	0.0497796	0.037763	0.017478	0.0108116	0.00752148	0.00290167		40.2	0.0820103	0.0837211	0.0284959	0.0307765	0.00646542	0.0099988	0.00143685	0.00331914		40.2	0.0488163	0.0484339	0.0230598	0.0175774	0.0120691	0.00726736	0.010482	0.00439439		40.2	0.02425	0.0246859	0.0144925	0.00968891	0.00940879	0.00454539	0.00332179	0.0010612
	40.4	0.145875	0.145178	0.0557885	0.056962	0.0185286	0.0195955	0.00666036	0.00786096		40.4	0.108617	0.0944375	0.0501479	0.0379457	0.017893	0.0108648	0.00756418	0.00291602		40.4	0.082674	0.0841214	0.0282739	0.0309276	0.00627704	0.0100483	0.00136671	0.00333563		40.4	0.0489858	0.0486657	0.0230816	0.0176638	0.0122882	0.00730336	0.00998451	0.00441622		40.4	0.0235642	0.0247935	0.0136339	0.00973483	0.00872935	0.00456754	0.00332031	0.00106642
	40.6	0.146033	0.145849	0.0559957	0.0572377	0.0185887	0.0196918	0.00619602	0.00789978		40.6	0.108534	0.0948694	0.0495664	0.0381283	0.0179234	0.010918	0.00691377	0.00293038		40.6	0.0836674	0.0845215	0.0293391	0.0310787	0.00721073	0.0100979	0.00235658	0.00335212		40.6	0.049988	0.0488975	0.0236249	0.0177501	0.0128785	0.00733936	0.0102045	0.00443805		40.6	0.0232576	0.0249008	0.0135308	0.00978072	0.00824982	0.00458967	0.00290667	0.00107163
	40.8	0.147075	0.146519	0.0559561	0.0575133	0.0188177	0.0197881	0.00655132	0.0079386		40.8	0.109388	0.095301	0.0496688	0.0383109	0.018353	0.0109711	0.007487	0.00294473		40.8	0.0844251	0.0849214	0.0303971	0.0312298	0.007419	0.0101474	0.00307333	0.00336861		40.8	0.0505141	0.0491291	0.0239519	0.0178364	0.0126616	0.00737536	0.0107742	0.00445988		40.8	0.023076	0.0250081	0.0132461	0.00982659	0.0078999	0.00461181	0.00249317	0.00107685
	41	0.148045	0.14719	0.056434	0.0577888	0.0192553	0.0198844	0.0072434	0.00797741		41	0.109907	0.0957322	0.0495959	0.0384934	0.0190793	0.0110243	0.0078745	0.00295908		41	0.0851491	0.0853212	0.0311559	0.0313808	0.00772427	0.0101969	0.00327428	0.0033851		41	0.0506818	0.0493607	0.0239447	0.0179227	0.011966	0.00741136	0.01049	0.00448172		41	0.0232795	0.0251152	0.013073	0.00987243	0.00811736	0.00463393	0.00252646	0.00108206
	41.2	0.148717	0.147859	0.0567739	0.0580643	0.0190695	0.0199806	0.00676678	0.00801623		41.2	0.110261	0.0961632	0.0496053	0.0386759	0.0190994	0.0110775	0.00798443	0.00297343		41.2	0.085526	0.0857208	0.031421	0.0315318	0.00802374	0.0102464	0.00328968	0.00340159		41.2	0.0517616	0.0495922	0.0236434	0.018009	0.0114096	0.00744736	0.010447	0.00450355		41.2	0.0234461	0.0252222	0.0124691	0.00991826	0.00808935	0.00465606	0.00192338	0.00108728
	41.4	0.149475	0.148529	0.0564844	0.0583398	0.0191163	0.0200769	0.00630015	0.00805504		41.4	0.110574	0.0965937	0.0500903	0.0388583	0.0192	0.0111306	0.00791566	0.00298778		41.4	0.0849883	0.0861203	0.0307315	0.0316828	0.00740448	0.0102959	0.00213318	0.00341807		41.4	0.0520132	0.0498236	0.023644	0.0180953	0.0105155	0.00748335	0.0102312	0.00452538		41.4	0.0238745	0.025329	0.0130112	0.00996406	0.00860264	0.00467817	0.00223189	0.00109249
	41.6	0.150449	0.149198	0.0564412	0.0586151	0.0190755	0.0201731	0.00593604	0.00809386		41.6	0.110831	0.097024	0.0507558	0.0390407	0.0191697	0.0111837	0.00813359	0.00300212		41.6	0.0847344	0.0865196	0.03062	0.0318338	0.0072678	0.0103455	0.00174611	0.00343456		41.6	0.0521882	0.0500549	0.0238146	0.0181816	0.0106243	0.00751934	0.010835	0.00454721		41.6	0.023985	0.0254357	0.0133468	0.0100098	0.00877154	0.00470029	0.00209253	0.00109771
	41.8	0.151104	0.149866	0.0561899	0.0588904	0.0188056	0.0202693	0.00517976	0.00813267		41.8	0.111173	0.0974539	0.051227	0.039223	0.0191101	0.0112369	0.00831848	0.00301647		41.8	0.0848816	0.0869187	0.0302572	0.0319848	0.00704862	0.010395	0.00128511	0.00345105		41.8	0.0529544	0.0502861	0.0242206	0.0182678	0.0110619	0.00755534	0.0115087	0.00456904		41.8	0.0248305	0.0255423	0.0142575	0.0100556	0.00976243	0.0047224	0.00274431	0.00110292
	42	0.151843	0.150534	0.0560312	0.0591657	0.0192837	0.0203656	0.00485071	0.00817148		42	0.111713	0.0978835	0.0515911	0.0394053	0.0190909	0.01129	0.00860479	0.00303082		42	0.0844935	0.0873177	0.0297402	0.0321357	0.00620995	0.0104445	0.00104151	0.00346753		42	0.0524456	0.0505172	0.0241933	0.0183541	0.0102852	0.00759133	0.0116585	0.00459086		42	0.0256846	0.0256487	0.0151042	0.0101013	0.0105461	0.0047445	0.00347709	0.00110813
	42.2	0.152544	0.151202	0.0563007	0.0594409	0.0191148	0.0204618	0.00482936	0.00821029		42.2	0.112464	0.0983128	0.0526092	0.0395875	0.0200499	0.0113431	0.00940681	0.00304516		42.2	0.084858	0.0877165	0.0297999	0.0322867	0.00587416	0.010494	0.00066504	0.00348402		42.2	0.052928	0.0507483	0.0245988	0.0184403	0.0105032	0.00762731	0.0123095	0.00461269		42.2	0.0257901	0.025755	0.0154948	0.010147	0.0106205	0.0047666	0.00332491	0.00111334
	42.4	0.153779	0.151869	0.0562731	0.059716	0.019521	0.020558	0.00510501	0.0082491		42.4	0.112971	0.0987417	0.0528414	0.0397697	0.0200447	0.0113963	0.00974321	0.00305951		42.4	0.0849355	0.0881152	0.0292362	0.0324376	0.00560743	0.0105435	-8.76e-05	0.00350051		42.4	0.0528051	0.0509792	0.0247284	0.0185265	0.0104997	0.0076633	0.0124299	0.00463452		42.4	0.02609	0.0258612	0.0162342	0.0101928	0.0110043	0.0047887	0.0039589	0.00111855
	42.6	0.155149	0.152535	0.0574598	0.059991	0.0202276	0.0206542	0.00559076	0.00828791		42.6	0.11364	0.0991703	0.0532323	0.0399518	0.0200482	0.0114494	0.0101727	0.00307385		42.6	0.0857615	0.0885137	0.0295329	0.0325884	0.00663965	0.010593	0.00054031	0.00351699		42.6	0.0525045	0.0512101	0.0246827	0.0186127	0.0102659	0.00769929	0.011881	0.00465635		42.6	0.0264948	0.0259672	0.0166106	0.0102384	0.0114618	0.00481079	0.0037159	0.00112376
	42.8	0.156372	0.153202	0.0573216	0.060266	0.020653	0.0207504	0.00555008	0.00832672		42.8	0.113853	0.0995986	0.0534457	0.0401339	0.0198719	0.0115025	0.0096839	0.00308819		42.8	0.0860442	0.0889121	0.0295527	0.0327393	0.00663254	0.0106425	-0.0001325	0.00353348		42.8	0.052578	0.0514409	0.0246536	0.0186989	0.01072	0.00773527	0.011411	0.00467818		42.8	0.0265713	0.0260731	0.0171065	0.0102841	0.0118664	0.00483287	0.00376415	0.00112897
	43	0.15782	0.153867	0.0577649	0.060541	0.0208861	0.0208466	0.00645557	0.00836552		43	0.113909	0.100027	0.0537891	0.0403159	0.0195947	0.0115556	0.00955084	0.00310253		43	0.0863267	0.0893103	0.0298515	0.0328902	0.00663494	0.010692	-0.0003146	0.00354997		43	0.05229	0.0516716	0.0245485	0.0187851	0.0108388	0.00777125	0.0110919	0.00470001		43	0.026577	0.0261788	0.0172782	0.0103297	0.0120794	0.00485496	0.00415911	0.00113418
	43.2	0.15867	0.154533	0.0583177	0.0608158	0.0214087	0.0209428	0.00691443	0.00840433		43.2	0.11422	0.100454	0.0542295	0.0404979	0.0193226	0.0116087	0.0097473	0.00311688		43.2	0.0866092	0.0897084	0.0302492	0.033041	0.00625965	0.0107415	-0.0005925	0.00356645		43.2	0.0520993	0.0519022	0.024122	0.0188713	0.0107674	0.00780723	0.0107226	0.00472183		43.2	0.0266625	0.0262845	0.017682	0.0103753	0.0119424	0.00487703	0.00461376	0.00113939
	43.4	0.159445	0.155198	0.0586579	0.0610907	0.0211484	0.021039	0.00741813	0.00844313		43.4	0.114343	0.100881	0.0541597	0.0406798	0.0192713	0.0116618	0.00994291	0.00313122		43.4	0.0873985	0.0901063	0.0304482	0.0331918	0.00679789	0.010791	-0.0004039	0.00358294		43.4	0.0518147	0.0521327	0.0232765	0.0189575	0.01028	0.00784321	0.0101467	0.00474366		43.4	0.0269833	0.0263899	0.0179917	0.0104209	0.0112854	0.00489911	0.0047329	0.00114459
	43.6	0.160462	0.155862	0.0591638	0.0613654	0.0212321	0.0211351	0.00764685	0.00848194		43.6	0.114468	0.101308	0.0538421	0.0408616	0.0192705	0.0117149	0.0094047	0.00314556		43.6	0.0881854	0.090504	0.0310513	0.0333426	0.00699521	0.0108405	-9.09e-05	0.00359942		43.6	0.0508299	0.0523631	0.0228058	0.0190437	0.0103778	0.00787919	0.0096055	0.00476549		43.6	0.0268814	0.0264953	0.0176733	0.0104665	0.0111477	0.00492117	0.00498128	0.0011498
	43.8	0.161183	0.156526	0.0595867	0.0616401	0.0210825	0.0212313	0.00835627	0.00852074		43.8	0.114557	0.101735	0.0535239	0.0410435	0.0184676	0.011768	0.00895206	0.00315989		43.8	0.0891878	0.0909016	0.0314816	0.0334933	0.00765501	0.01089	0.00054906	0.00361591		43.8	0.05016	0.0525934	0.0225557	0.0191298	0.0102349	0.00791517	0.0094776	0.00478731		43.8	0.0269326	0.0266005	0.0179262	0.010512	0.0111876	0.00494324	0.00525973	0.00115501
	44	0.16205	0.15719	0.0596651	0.0619147	0.0214048	0.0213275	0.00854791	0.00855954		44	0.114664	0.102161	0.0533886	0.0412252	0.0183755	0.011821	0.00821169	0.00317423		44	0.0896088	0.091299	0.0316668	0.0336441	0.00768844	0.0109394	0.00119386	0.00363239		44	0.05002	0.0528237	0.0216711	0.0192159	0.00950216	0.00795114	0.00948976	0.00480914		44	0.0269527	0.0267055	0.0180437	0.0105575	0.0108965	0.00496529	0.00516622	0.00116021
	44.2	0.163146	0.157853	0.0602648	0.0621893	0.0213827	0.0214236	0.00799496	0.00859834		44.2	0.115076	0.102587	0.0538648	0.0414069	0.0184374	0.0118741	0.00793463	0.00318857		44.2	0.0902852	0.0916963	0.0316102	0.0337948	0.00729209	0.0109889	0.00149986	0.00364887		44.2	0.0506501	0.0530539	0.0219822	0.0193021	0.00927097	0.00798711	0.00858767	0.00483096		44.2	0.0272116	0.0268105	0.0176555	0.010603	0.0106822	0.00498735	0.00446346	0.00116542
	44.4	0.164142	0.158515	0.0608159	0.0624638	0.0220686	0.0215198	0.00844501	0.00863714		44.4	0.115774	0.103013	0.0542202	0.0415886	0.0187985	0.0119272	0.00793338	0.00320291		44.4	0.0913667	0.0920934	0.0318556	0.0339455	0.00801405	0.0110384	0.00213082	0.00366536		44.4	0.051758	0.0532839	0.0227507	0.0193882	0.0100246	0.00802309	0.00905751	0.00485279		44.4	0.0271685	0.0269153	0.0169297	0.0106485	0.00981209	0.0050094	0.00413967	0.00117062
	44.6	0.164291	0.159178	0.0606988	0.0627383	0.0214809	0.0216159	0.00797303	0.00867594		44.6	0.116122	0.103438	0.0547343	0.0417702	0.0188414	0.0119802	0.00812004	0.00321724		44.6	0.0921583	0.0924904	0.0324902	0.0340962	0.0084536	0.0110879	0.00295951	0.00368184		44.6	0.0531816	0.0535139	0.0240173	0.0194743	0.0106381	0.00805906	0.00988988	0.00487461		44.6	0.026885	0.0270199	0.016269	0.0106939	0.00927714	0.00503144	0.00312154	0.00117583
	44.8	0.165222	0.159839	0.0612416	0.0630127	0.021956	0.021712	0.00847098	0.00871474		44.8	0.116345	0.103863	0.0551024	0.0419518	0.0188878	0.0120333	0.00841579	0.00323158		44.8	0.0926679	0.0928872	0.0326834	0.0342469	0.00855827	0.0111374	0.00348553	0.00369833		44.8	0.0538514	0.0537438	0.0248208	0.0195604	0.0110489	0.00809502	0.0108888	0.00489644		44.8	0.0270994	0.0271245	0.0160108	0.0107394	0.00932866	0.00505348	0.00272409	0.00118103
	45	0.165527	0.160501	0.0616266	0.063287	0.0221369	0.0218082	0.00825776	0.00875353		45	0.116771	0.104288	0.0560103	0.0421333	0.0195448	0.0120863	0.00877026	0.00324591		45	0.0938151	0.0932839	0.0332427	0.0343975	0.00904377	0.0111868	0.00407737	0.00371481		45	0.0542308	0.0539737	0.0251193	0.0196465	0.0110446	0.00813099	0.0111086	0.00491826		45	0.0273728	0.0272288	0.0158023	0.0107848	0.00939348	0.00507552	0.00292385	0.00118623
	45.2	0.165898	0.161162	0.061348	0.0635613	0.0227237	0.0219043	0.00773319	0.00879233		45.2	0.117005	0.104712	0.0561651	0.0423148	0.0191584	0.0121394	0.00928006	0.00326024		45.2	0.0947136	0.0936803	0.0333833	0.0345482	0.0093991	0.0112363	0.00419325	0.00373129		45.2	0.0552774	0.0542034	0.02497	0.0197326	0.0114852	0.00816696	0.0117671	0.00494009		45.2	0.0271476	0.0273331	0.015339	0.0108302	0.00897771	0.00509755	0.00242365	0.00119143
	45.4	0.166589	0.161822	0.0614839	0.0638355	0.0231578	0.0220004	0.00806737	0.00883113		45.4	0.117298	0.105136	0.0565854	0.0424962	0.0192562	0.0121924	0.00986055	0.00327457		45.4	0.0957077	0.0940767	0.0338335	0.0346988	0.00948018	0.0112858	0.00432717	0.00374777		45.4	0.0556253	0.054433	0.0256558	0.0198186	0.0120048	0.00820292	0.012503	0.00496191		45.4	0.0279396	0.0274372	0.0160113	0.0108755	0.00890478	0.00511958	0.00293506	0.00119664
	45.6	0.167076	0.162482	0.0620297	0.0641096	0.0230465	0.0220965	0.00809846	0.00886992		45.6	0.117248	0.10556	0.0563883	0.0426776	0.0191847	0.0122454	0.00993519	0.00328891		45.6	0.0967094	0.0944729	0.033649	0.0348494	0.00999218	0.0113353	0.00441844	0.00376426		45.6	0.0561751	0.0546626	0.0261157	0.0199047	0.0126772	0.00823888	0.0133332	0.00498374		45.6	0.0280916	0.0275412	0.0162248	0.0109209	0.00889305	0.0051416	0.00301944	0.00120184
	45.8	0.167691	0.163142	0.0623244	0.0643837	0.0232695	0.0221926	0.00803976	0.00890871		45.8	0.117745	0.105983	0.0569117	0.0428589	0.0195967	0.0122984	0.0108082	0.00330324		45.8	0.0970555	0.0948689	0.0334226	0.0349999	0.0103917	0.0113847	0.00392345	0.00378074		45.8	0.0565833	0.054892	0.0264912	0.0199907	0.0130314	0.00827484	0.0136875	0.00500556		45.8	0.0278126	0.0276451	0.0161884	0.0109662	0.00905271	0.00516362	0.00309067	0.00120704
	46	0.168454	0.163801	0.0626471	0.0646577	0.0237192	0.0222887	0.00822369	0.00894751		46	0.118473	0.106406	0.0563215	0.0430401	0.0197562	0.0123515	0.0108766	0.00331757		46	0.0978169	0.0952648	0.0335603	0.0351505	0.010491	0.0114342	0.00399673	0.00379722		46	0.0559618	0.0551214	0.0265047	0.0200767	0.012807	0.0083108	0.0136451	0.00502738		46	0.0274701	0.0277488	0.015786	0.0110115	0.00870268	0.00518563	0.00304538	0.00121224
	46.2	0.169007	0.164459	0.0629418	0.0649317	0.0239947	0.0223847	0.00842529	0.0089863		46.2	0.119625	0.106829	0.0570401	0.0432214	0.019963	0.0124045	0.011451	0.0033319		46.2	0.0991897	0.0956605	0.0338565	0.035301	0.0110709	0.0114837	0.00369791	0.0038137		46.2	0.0568031	0.0553507	0.0266114	0.0201628	0.0133718	0.00834676	0.0130921	0.0050492		46.2	0.0270858	0.0278524	0.015313	0.0110568	0.00774837	0.00520764	0.00215425	0.00121743
	46.4	0.169932	0.165118	0.0634234	0.0652056	0.0241614	0.0224808	0.00869385	0.00902509		46.4	0.120226	0.107251	0.0569054	0.0434025	0.0194973	0.0124575	0.0112811	0.00334622		46.4	0.0998365	0.0960561	0.034205	0.0354515	0.0115655	0.0115331	0.00345148	0.00383019		46.4	0.0570726	0.0555799	0.0267965	0.0202488	0.0130866	0.00838272	0.0129588	0.00507103		46.4	0.0275527	0.0279558	0.0157266	0.0111021	0.00783017	0.00522964	0.00237874	0.00122263
	46.6	0.170652	0.165775	0.0638195	0.0654794	0.0241756	0.0225769	0.00912132	0.00906388		46.6	0.120685	0.107673	0.0571266	0.0435836	0.0194006	0.0125105	0.0116478	0.00336055		46.6	0.100341	0.0964515	0.0342895	0.035602	0.0118095	0.0115826	0.00362687	0.00384667		46.6	0.0570133	0.055809	0.0264852	0.0203348	0.0126666	0.00841867	0.0127342	0.00509285		46.6	0.0279911	0.0280592	0.0157672	0.0111473	0.00791519	0.00525164	0.00277228	0.00122783
	46.8	0.17092	0.166433	0.0632307	0.0657532	0.0239443	0.0226729	0.00898273	0.00910266		46.8	0.120357	0.108095	0.0568098	0.0437647	0.018742	0.0125635	0.0108774	0.00337488		46.8	0.100318	0.0968467	0.034607	0.0357525	0.0113035	0.011632	0.00290668	0.00386315		46.8	0.0569447	0.0560381	0.0266118	0.0204208	0.0125582	0.00845463	0.0124146	0.00511467		46.8	0.028118	0.0281624	0.0155587	0.0111925	0.00794816	0.00527363	0.00289876	0.00123303
	47	0.171052	0.16709	0.0631356	0.0660269	0.023412	0.022769	0.00929747	0.00914145		47	0.120313	0.108517	0.0569048	0.0439457	0.0184392	0.0126164	0.0106766	0.0033892		47	0.100348	0.0972418	0.0345402	0.035903	0.0110972	0.0116815	0.00277346	0.00387963		47	0.0569253	0.056267	0.0260675	0.0205067	0.0121755	0.00849058	0.0121768	0.00513649		47	0.0285049	0.0282654	0.0160595	0.0112377	0.00786417	0.00529562	0.00342453	0.00123822
	47.2	0.171531	0.167746	0.0631455	0.0663006	0.0230443	0.022865	0.00969844	0.00918024		47.2	0.121028	0.108938	0.0569562	0.0441267	0.0184903	0.0126694	0.0105061	0.00340353		47.2	0.100204	0.0976368	0.0347067	0.0360534	0.0109921	0.011731	0.00264911	0.00389611		47.2	0.0569217	0.0564959	0.0256645	0.0205927	0.0115106	0.00852653	0.0118186	0.00515831		47.2	0.029166	0.0283683	0.0160993	0.0112829	0.00814426	0.00531761	0.00348068	0.00124342
	47.4	0.171514	0.168402	0.0627677	0.0665742	0.0222923	0.0229611	0.00939796	0.00921902		47.4	0.121295	0.109358	0.056694	0.0443076	0.0183727	0.0127224	0.0103166	0.00341785		47.4	0.10004	0.0980316	0.0342997	0.0362038	0.0105161	0.0117804	0.00273569	0.00391259		47.4	0.056265	0.0567247	0.025262	0.0206786	0.0109005	0.00856248	0.0111755	0.00518013		47.4	0.0293529	0.0284711	0.015831	0.011328	0.0084447	0.00533959	0.00351683	0.00124862
	47.6	0.172821	0.169058	0.0631528	0.0668477	0.0224425	0.0230571	0.0098621	0.00925781		47.6	0.122143	0.109779	0.0570911	0.0444885	0.018354	0.0127754	0.00963884	0.00343217		47.6	0.100428	0.0984262	0.0347369	0.0363542	0.0103744	0.0118299	0.00334367	0.00392907		47.6	0.0559262	0.0569533	0.0252812	0.0207646	0.0107528	0.00859843	0.0109771	0.00520196		47.6	0.0297664	0.0285738	0.0158155	0.0113731	0.00887652	0.00536156	0.0034557	0.00125381
	47.8	0.174021	0.169713	0.0636548	0.0671212	0.022755	0.0231531	0.0102632	0.00929659		47.8	0.122156	0.110199	0.0571867	0.0446693	0.0181304	0.0128283	0.00890045	0.0034465		47.8	0.100747	0.0988207	0.0344079	0.0365046	0.0105475	0.0118793	0.00358934	0.00394555		47.8	0.0559282	0.0571819	0.0253151	0.0208505	0.0104829	0.00863437	0.0106567	0.00522378		47.8	0.0307113	0.0286763	0.0161742	0.0114182	0.0095677	0.00538354	0.00403541	0.001259
	48	0.174937	0.170368	0.0638663	0.0673946	0.0230959	0.0232491	0.00974823	0.00933537		48	0.122484	0.110619	0.0578364	0.04485	0.0184957	0.0128813	0.0088401	0.00346082		48	0.100807	0.099215	0.0342144	0.0366549	0.010576	0.0119288	0.00412416	0.00396203		48	0.0564755	0.0574105	0.0259997	0.0209364	0.0104548	0.00867032	0.0108117	0.0052456		48	0.0309929	0.0287787	0.0158694	0.0114633	0.00963852	0.0054055	0.00364488	0.0012642
	48.2	0.17543	0.171022	0.0645777	0.0676679	0.0226014	0.0233451	0.00931744	0.00937416		48.2	0.122314	0.111038	0.0580794	0.0450308	0.0180395	0.0129342	0.00799951	0.00347514		48.2	0.101206	0.0996092	0.0341713	0.0368053	0.0101783	0.0119782	0.00416669	0.00397851		48.2	0.0564318	0.0576389	0.0262548	0.0210224	0.0105165	0.00870626	0.0101642	0.00526741		48.2	0.0311187	0.028881	0.0158021	0.0115084	0.009836	0.00542746	0.00349537	0.00126939
	48.4	0.176193	0.171676	0.0652482	0.0679412	0.0232109	0.0234412	0.00927159	0.00941294		48.4	0.122635	0.111457	0.0586648	0.0452114	0.0186921	0.0129872	0.00794066	0.00348946		48.4	0.10159	0.100003	0.0341762	0.0369556	0.0102727	0.0120276	0.00439864	0.00399499		48.4	0.0570523	0.0578672	0.0267972	0.0211083	0.0109316	0.0087422	0.0108637	0.00528923		48.4	0.0313653	0.0289831	0.0160422	0.0115534	0.00972464	0.00544942	0.00373634	0.00127458
	48.6	0.176887	0.17233	0.065954	0.0682144	0.0229138	0.0235371	0.00880207	0.00945172		48.6	0.122619	0.111876	0.0586582	0.045392	0.018337	0.0130401	0.00759391	0.00350378		48.6	0.101777	0.100397	0.0341251	0.0371059	0.00998227	0.0120771	0.0048801	0.00401147		48.6	0.0574255	0.0580954	0.0271626	0.0211941	0.0109937	0.00877814	0.0116188	0.00531105		48.6	0.0316208	0.0290851	0.0161038	0.0115985	0.0105673	0.00547138	0.00469695	0.00127977
	48.8	0.177253	0.172983	0.0663321	0.0684876	0.0231109	0.0236331	0.0086698	0.0094905		48.8	0.12303	0.112295	0.0591411	0.0455726	0.0188936	0.0130931	0.00808365	0.0035181		48.8	0.102453	0.100791	0.0347761	0.0372561	0.0105118	0.0121265	0.00577109	0.00402795		48.8	0.0575724	0.0583236	0.0269219	0.02128	0.0110267	0.00881408	0.0117485	0.00533287		48.8	0.0326771	0.029187	0.0167448	0.0116435	0.010959	0.00549332	0.00533775	0.00128496
	49	0.17799	0.173635	0.0667032	0.0687607	0.023868	0.0237291	0.00866598	0.00952927		49	0.123711	0.112713	0.0599307	0.0457531	0.0194128	0.013146	0.00888028	0.00353241		49	0.103064	0.101184	0.0349949	0.0374064	0.0103591	0.0121759	0.00585502	0.00404442		49	0.0575837	0.0585517	0.0266375	0.0213659	0.0104054	0.00885002	0.0114734	0.00535469		49	0.0326751	0.0292887	0.0171591	0.0116884	0.0111474	0.00551527	0.00610253	0.00129015
	49.2	0.179108	0.174287	0.0672182	0.0690338	0.024607	0.0238251	0.0095643	0.00956805		49.2	0.123669	0.113131	0.0603524	0.0459336	0.0196113	0.0131989	0.00868374	0.00354673		49.2	0.10281	0.101578	0.0351354	0.0375566	0.00991644	0.0122254	0.00545035	0.0040609		49.2	0.0579256	0.0587797	0.0262179	0.0214517	0.0108067	0.00888595	0.0114597	0.00537651		49.2	0.0324986	0.0293903	0.0176063	0.0117334	0.0110748	0.00553721	0.00635637	0.00129534
	49.4	0.179903	0.174939	0.067756	0.0693068	0.0248084	0.023921	0.0098292	0.00960683		49.4	0.123393	0.113548	0.0605761	0.046114	0.0200205	0.0132518	0.00908564	0.00356105		49.4	0.103023	0.101971	0.0350806	0.0377069	0.00938473	0.0122748	0.00533682	0.00407738		49.4	0.0587485	0.0590076	0.0265984	0.0215376	0.0112622	0.00892188	0.0118976	0.00539833		49.4	0.0328304	0.0294918	0.0180219	0.0117783	0.0112336	0.00555914	0.00680908	0.00130053
	49.6	0.180794	0.17559	0.0686116	0.0695797	0.0251311	0.024017	0.0100939	0.0096456		49.6	0.122995	0.113965	0.0602745	0.0462943	0.0197067	0.0133047	0.00904934	0.00357536		49.6	0.102945	0.102364	0.0344926	0.0378571	0.0093061	0.0123242	0.00480325	0.00409386		49.6	0.0590289	0.0592354	0.0261818	0.0216234	0.011256	0.00895782	0.0116345	0.00542014		49.6	0.0318141	0.0295931	0.0174585	0.0118233	0.0111434	0.00558107	0.00628106	0.00130572
	49.8	0.181783	0.176241	0.0697593	0.0698526	0.0258657	0.024113	0.0102031	0.00968437		49.8	0.123415	0.114382	0.0599348	0.0464747	0.0199025	0.0133576	0.00924324	0.00358967		49.8	0.102859	0.102757	0.0344928	0.0380072	0.00930703	0.0123737	0.00439611	0.00411034		49.8	0.0590059	0.0594631	0.0259393	0.0217092	0.0114869	0.00899375	0.0112084	0.00544196		49.8	0.0312559	0.0296944	0.0172169	0.0118681	0.0108528	0.005603	0.00604036	0.00131091
	50	0.182631	0.176891	0.0702703	0.0701254	0.0260789	0.0242089	0.010236	0.00972315		50	0.123895	0.114799	0.0594987	0.0466549	0.0200007	0.0134105	0.00902855	0.00360399		50	0.103808	0.10315	0.0348976	0.0381574	0.0090653	0.0124231	0.00426015	0.00412681		50	0.059271	0.0596908	0.0256884	0.0217951	0.0110427	0.00902968	0.0109745	0.00546378		50	0.0314547	0.0297954	0.0173759	0.011913	0.0111542	0.00562492	0.00610667	0.0013161
	50.2	0.183421	0.177541	0.0706033	0.0703981	0.0257441	0.0243048	0.0103305	0.00976192		50.2	0.124214	0.115215	0.0599783	0.0468351	0.0200852	0.0134634	0.00932591	0.0036183		50.2	0.104948	0.103542	0.0356904	0.0383075	0.00985119	0.0124725	0.00459968	0.00414329		50.2	0.0600807	0.0599183	0.0251465	0.0218809	0.0107676	0.0090656	0.0106081	0.00548559		50.2	0.0314953	0.0298964	0.0175368	0.0119579	0.0110627	0.00564684	0.00567923	0.00132128
	50.4	0.183984	0.178191	0.0710993	0.0706708	0.0254221	0.0244008	0.0102509	0.00980069		50.4	0.123846	0.115631	0.0596324	0.0470153	0.0200838	0.0135163	0.00884592	0.00363261		50.4	0.104997	0.103935	0.0358371	0.0384576	0.00973259	0.0125219	0.00377779	0.00415977		50.4	0.0608384	0.0601458	0.0257664	0.0219667	0.0105565	0.00910153	0.0110664	0.00550741		50.4	0.0315677	0.0299972	0.017672	0.0120027	0.0117669	0.00566875	0.00639541	0.00132647
	50.6	0.183888	0.17884	0.0706125	0.0709434	0.0249036	0.0244967	0.0105509	0.00983946		50.6	0.124226	0.116046	0.0591876	0.0471954	0.0200663	0.0135692	0.00901062	0.00364692		50.6	0.105318	0.104327	0.0359469	0.0386077	0.00933067	0.0125714	0.00303329	0.00417624		50.6	0.0608816	0.0603732	0.0254329	0.0220524	0.0104804	0.00913745	0.0110141	0.00552923		50.6	0.0312704	0.0300979	0.0178892	0.0120475	0.0115522	0.00569066	0.00649992	0.00133165
	50.8	0.183759	0.179489	0.0698712	0.071216	0.0241674	0.0245926	0.0100741	0.00987823		50.8	0.124236	0.116462	0.0590064	0.0473755	0.0195974	0.013622	0.00873657	0.00366123		50.8	0.105538	0.104719	0.0364758	0.0387578	0.00921266	0.0126208	0.00239035	0.00419272		50.8	0.0613506	0.0606005	0.0260921	0.0221382	0.0108947	0.00917338	0.0112706	0.00555104		50.8	0.0308853	0.0301985	0.0178486	0.0120923	0.0116162	0.00571256	0.0060084	0.00133684
	51	0.183581	0.180137	0.0694456	0.0714885	0.0233537	0.0246885	0.0101714	0.009917		51	0.124958	0.116877	0.059173	0.0475555	0.0195336	0.0136749	0.00868548	0.00367554		51	0.105771	0.105111	0.0368716	0.0389079	0.00968879	0.0126702	0.00194784	0.0042092		51	0.0617343	0.0608277	0.0262194	0.022224	0.0109124	0.0092093	0.0114877	0.00557286		51	0.0302944	0.0302989	0.0176865	0.012137	0.0111279	0.00573446	0.00593218	0.00134202
	51.2	0.183575	0.180785	0.0691916	0.0717609	0.0230317	0.0247844	0.00958551	0.00995577		51.2	0.1263	0.117291	0.0596619	0.0477355	0.0198657	0.0137278	0.00901411	0.00368985		51.2	0.106309	0.105503	0.0368956	0.0390579	0.00992505	0.0127196	0.00176231	0.00422567		51.2	0.0618819	0.0610548	0.0263891	0.0223097	0.0111052	0.00924522	0.0119371	0.00559467		51.2	0.0301799	0.0303992	0.017219	0.0121818	0.0114895	0.00575635	0.00530371	0.00134721
	51.4	0.183952	0.181432	0.0692924	0.0720333	0.0227317	0.0248803	0.00882228	0.00999453		51.4	0.126938	0.117706	0.0597242	0.0479154	0.0195025	0.0137806	0.00905588	0.00370416		51.4	0.106856	0.105895	0.0374468	0.0392079	0.0104029	0.012769	0.00200847	0.00424215		51.4	0.0618173	0.0612819	0.0264291	0.0223955	0.0112737	0.00928114	0.0119945	0.00561649		51.4	0.0301797	0.0304994	0.0177431	0.0122265	0.0113215	0.00577824	0.00552001	0.00135239
	51.6	0.185189	0.182079	0.0697405	0.0723056	0.0230727	0.0249762	0.00903842	0.0100333		51.6	0.128029	0.11812	0.0600089	0.0480952	0.0200795	0.0138335	0.00918195	0.00371846		51.6	0.10722	0.106287	0.0373329	0.0393579	0.0104338	0.0128184	0.00218204	0.00425862		51.6	0.0619294	0.0615088	0.0266722	0.0224812	0.0119863	0.00931705	0.0121695	0.0056383		51.6	0.0307525	0.0305995	0.0180577	0.0122712	0.011362	0.00580012	0.005126	0.00135757
	51.8	0.18548	0.182725	0.0697155	0.0725779	0.022839	0.0250721	0.00878586	0.0100721		51.8	0.128627	0.118533	0.0600615	0.0482751	0.0201571	0.0138863	0.00921077	0.00373277		51.8	0.107395	0.106678	0.036578	0.0395079	0.0106441	0.0128678	0.00162519	0.0042751		51.8	0.0623941	0.0617357	0.0272326	0.0225669	0.0128731	0.00935297	0.0123515	0.00566012		51.8	0.0305408	0.0306994	0.0181823	0.0123159	0.0113519	0.005822	0.00524591	0.00136275
	52	0.185792	0.183372	0.0698567	0.0728501	0.0227001	0.025168	0.0079355	0.0101108		52	0.129186	0.118947	0.0600275	0.0484548	0.0199072	0.0139392	0.00880446	0.00374708		52	0.107375	0.107069	0.0369636	0.0396579	0.0109884	0.0129172	0.00158085	0.00429157		52	0.0622231	0.0619625	0.0276721	0.0226526	0.012737	0.00938888	0.0127014	0.00568193		52	0.029596	0.0307992	0.0176033	0.0123605	0.010404	0.00584388	0.00429875	0.00136794
	52.2	0.186388	0.184017	0.0704168	0.0731222	0.0225907	0.0252638	0.00771599	0.0101496		52.2	0.129847	0.11936	0.0599013	0.0486345	0.0205872	0.013992	0.00882773	0.00376138		52.2	0.107506	0.10746	0.0375622	0.0398078	0.0111746	0.0129666	0.00130492	0.00430805		52.2	0.0617392	0.0621891	0.0269001	0.0227383	0.0125216	0.0094248	0.0125283	0.00570374		52.2	0.0294963	0.0308988	0.0178192	0.0124052	0.0104085	0.00586575	0.00423451	0.00137312
	52.4	0.187523	0.184662	0.0704046	0.0733943	0.022997	0.0253597	0.00756361	0.0101884		52.4	0.130596	0.119773	0.0602058	0.0488142	0.0212381	0.0140448	0.0095703	0.00377568		52.4	0.107513	0.107851	0.0382072	0.0399577	0.0115992	0.013016	0.00174176	0.00432452		52.4	0.0614589	0.0624157	0.027173	0.022824	0.0124663	0.00946071	0.0128308	0.00572556		52.4	0.0301476	0.0309984	0.0183872	0.0124498	0.0106003	0.00588762	0.00486078	0.0013783
	52.6	0.188756	0.185307	0.0707921	0.0736663	0.0229991	0.0254555	0.00739358	0.0102271		52.6	0.13134	0.120185	0.0598026	0.0489938	0.0211312	0.0140976	0.00909175	0.00378999		52.6	0.107613	0.108242	0.0388255	0.0401076	0.0118259	0.0130654	0.00233536	0.004341		52.6	0.0610713	0.0626423	0.0269338	0.0229097	0.0116489	0.00949662	0.0126237	0.00574737		52.6	0.0306004	0.0310978	0.0188412	0.0124944	0.0111542	0.00590948	0.00556875	0.00138347
	52.8	0.189752	0.185952	0.0709621	0.0739383	0.0238407	0.0255514	0.00737864	0.0102659		52.8	0.133034	0.120597	0.061605	0.0491734	0.0225476	0.0141504	0.0108174	0.00380429		52.8	0.107549	0.108633	0.0390729	0.0402575	0.011978	0.0131148	0.00268804	0.00435747		52.8	0.0612127	0.0628687	0.0269059	0.0229953	0.0113678	0.00953253	0.012647	0.00576918		52.8	0.0309079	0.0311971	0.019234	0.012539	0.0111061	0.00593134	0.00526533	0.00138865
	53	0.191231	0.186595	0.0716255	0.0742102	0.02501	0.0256472	0.00801592	0.0103046		53	0.13336	0.121009	0.0623102	0.0493529	0.0228953	0.0142033	0.0111639	0.00381859		53	0.107115	0.109023	0.0386272	0.0404074	0.0107416	0.0131642	0.00210529	0.00437394		53	0.0608947	0.0630951	0.0267493	0.023081	0.0108019	0.00956843	0.012669	0.00579099		53	0.0308351	0.0312962	0.0197652	0.0125835	0.0115119	0.00595319	0.00549603	0.00139383
	53.2	0.192716	0.187239	0.0717621	0.074482	0.0252111	0.025743	0.00830601	0.0103434		53.2	0.133406	0.12142	0.0633448	0.0495324	0.0234215	0.014256	0.0112203	0.00383289		53.2	0.106756	0.109413	0.03877	0.0405572	0.0101821	0.0132136	0.00178649	0.00439042		53.2	0.0612301	0.0633213	0.0271647	0.0231666	0.0113507	0.00960434	0.0124964	0.00581281		53.2	0.0310427	0.0313952	0.0196399	0.012628	0.0113791	0.00597504	0.00510719	0.00139901
	53.4	0.193586	0.187882	0.072069	0.0747538	0.0255269	0.0258389	0.0081844	0.0103821		53.4	0.133775	0.121831	0.0633459	0.0497118	0.0234764	0.0143088	0.0119345	0.00384719		53.4	0.106849	0.109804	0.0388093	0.0407071	0.00990335	0.013263	0.0015994	0.00440689		53.4	0.0616315	0.0635475	0.0272764	0.0232522	0.0113347	0.00964024	0.0120763	0.00583462		53.4	0.0309112	0.0314941	0.0192408	0.0126725	0.0107326	0.00599688	0.00410915	0.00140419
	53.6	0.195094	0.188525	0.0732892	0.0750255	0.0262566	0.0259347	0.00885066	0.0104209		53.6	0.133772	0.122242	0.0632862	0.0498912	0.0235152	0.0143616	0.0117307	0.00386149		53.6	0.107641	0.110194	0.038862	0.0408569	0.010087	0.0133123	0.00219542	0.00442336		53.6	0.0616698	0.0637736	0.0269944	0.0233378	0.0107893	0.00967614	0.0118164	0.00585643		53.6	0.0311597	0.0315929	0.0192991	0.012717	0.0108204	0.00601872	0.00348316	0.00140936
	53.8	0.196064	0.189167	0.0743937	0.0752972	0.0272334	0.0260305	0.00943138	0.0104596		53.8	0.134393	0.122653	0.0634473	0.0500705	0.023713	0.0144144	0.0119762	0.00387578		53.8	0.108697	0.110583	0.0389643	0.0410066	0.0101015	0.0133617	0.00248199	0.00443984		53.8	0.0616635	0.0639996	0.0270217	0.0234234	0.0104492	0.00971204	0.0115577	0.00587824		53.8	0.031874	0.0316915	0.0200264	0.0127615	0.0118826	0.00604055	0.00408133	0.00141454
	54	0.197134	0.189809	0.074699	0.0755688	0.02774	0.0261263	0.010055	0.0104984		54	0.134506	0.123063	0.0638079	0.0502498	0.0239907	0.0144672	0.0119708	0.00389008		54	0.109898	0.110973	0.0394107	0.0411564	0.0106048	0.0134111	0.00240427	0.00445631		54	0.0617375	0.0642255	0.0273595	0.023509	0.0102671	0.00974794	0.0121491	0.00590005		54	0.0321713	0.03179	0.0201921	0.0128059	0.0126881	0.00606238	0.00406354	0.00141971
	54.2	0.198122	0.19045	0.0751119	0.0758403	0.028032	0.0262221	0.0107021	0.0105372		54.2	0.134455	0.123473	0.0638642	0.050429	0.0240347	0.01452	0.011835	0.00390438		54.2	0.111127	0.111363	0.0397516	0.0413062	0.0112674	0.0134605	0.00296321	0.00447278		54.2	0.062563	0.0644514	0.0279634	0.0235946	0.0110217	0.00978384	0.0121315	0.00592186		54.2	0.0321238	0.0318884	0.0199635	0.0128504	0.0123046	0.00608421	0.00377895	0.00142489
	54.4	0.198604	0.191091	0.0752461	0.0761118	0.028157	0.0263179	0.0111612	0.0105759		54.4	0.13488	0.123882	0.0644213	0.0506082	0.0239797	0.0145727	0.0121193	0.00391867		54.4	0.111206	0.111752	0.039289	0.0414559	0.0108858	0.0135099	0.00240538	0.00448925		54.4	0.0627839	0.0646771	0.0285	0.0236802	0.0112561	0.00981973	0.0120561	0.00594367		54.4	0.032217	0.0319867	0.0195926	0.0128948	0.0117419	0.00610603	0.00369227	0.00143006
	54.6	0.198667	0.191731	0.0747794	0.0763832	0.027361	0.0264137	0.0111257	0.0106147		54.6	0.134753	0.124292	0.06418	0.0507873	0.023661	0.0146255	0.0122528	0.00393297		54.6	0.111979	0.112141	0.0395653	0.0416056	0.0109769	0.0135592	0.00250096	0.00450572		54.6	0.0632708	0.0649028	0.0287072	0.0237658	0.0118975	0.00985563	0.0126766	0.00596548		54.6	0.0323966	0.0320848	0.0200842	0.0129391	0.0115116	0.00612785	0.00356101	0.00143523
	54.8	0.198737	0.192371	0.0742752	0.0766545	0.0268682	0.0265094	0.0105078	0.0106534		54.8	0.134568	0.124701	0.0643973	0.0509664	0.0230177	0.0146783	0.0118091	0.00394726		54.8	0.112795	0.112531	0.0400773	0.0417553	0.0110702	0.0136086	0.00274372	0.0045222		54.8	0.0638032	0.0651283	0.0294666	0.0238513	0.0121176	0.00989152	0.0131114	0.00598729		54.8	0.0322952	0.0321828	0.0193167	0.0129835	0.0111293	0.00614966	0.0034576	0.00144041
	55	0.198688	0.193011	0.0741882	0.0769258	0.0270339	0.0266052	0.0104407	0.0106922		55	0.134915	0.125109	0.0648282	0.0511454	0.0226225	0.014731	0.0115575	0.00396155		55	0.113931	0.112919	0.0402371	0.041905	0.0116084	0.013658	0.00312349	0.00453867		55	0.0640402	0.0653538	0.0296595	0.0239369	0.012719	0.00992741	0.0133684	0.0060091		55	0.0322397	0.0322807	0.0188191	0.0130278	0.0107376	0.00617147	0.00314575	0.00144558
	55.2	0.199185	0.19365	0.0744895	0.0771971	0.026853	0.026701	0.010289	0.0107309		55.2	0.135333	0.125517	0.0645921	0.0513243	0.0220857	0.0147837	0.0114457	0.00397585		55.2	0.114498	0.113308	0.0402687	0.0420546	0.0118226	0.0137074	0.00318031	0.00455514		55.2	0.0649159	0.0655792	0.02995	0.0240224	0.0136641	0.0099633	0.0140212	0.00603091		55.2	0.0329388	0.0323785	0.0191351	0.0130721	0.0109328	0.00619327	0.00313199	0.00145075
	55.4	0.200018	0.194289	0.0751628	0.0774682	0.0268343	0.0267967	0.0109569	0.0107697		55.4	0.135855	0.125925	0.0638724	0.0515033	0.0216839	0.0148365	0.0104448	0.00399014		55.4	0.115405	0.113697	0.0407848	0.0422042	0.0123298	0.0137567	0.00333161	0.00457161		55.4	0.0653718	0.0658046	0.0298224	0.0241079	0.0141841	0.00999919	0.0140996	0.00605272		55.4	0.0332867	0.0324761	0.019308	0.0131164	0.0106969	0.00621507	0.00328308	0.00145592
	55.6	0.200156	0.194927	0.0750691	0.0777393	0.0269541	0.0268925	0.0118508	0.0108084		55.6	0.137051	0.126333	0.0644155	0.0516821	0.0222139	0.0148892	0.0104038	0.00400443		55.6	0.115432	0.114085	0.0398295	0.0423538	0.0116339	0.0138061	0.00304823	0.00458808		55.6	0.065611	0.0660298	0.0295548	0.0241934	0.0144792	0.0100351	0.0138237	0.00607452		55.6	0.034122	0.0325736	0.019185	0.0131607	0.0110814	0.00623686	0.00364937	0.00146109
	55.8	0.200864	0.195565	0.075896	0.0780104	0.0274115	0.0269882	0.0118698	0.0108471		55.8	0.137325	0.12674	0.0647319	0.051861	0.0222343	0.0149419	0.0102435	0.00401872		55.8	0.116114	0.114474	0.0400646	0.0425034	0.0122474	0.0138554	0.00246576	0.00460455		55.8	0.0660798	0.0662549	0.0297766	0.0242789	0.0148027	0.010071	0.0139916	0.00609633		55.8	0.033711	0.032671	0.0186656	0.013205	0.0107762	0.00625865	0.00356471	0.00146626
	56	0.201409	0.196203	0.0763033	0.0782814	0.027264	0.0270839	0.0118658	0.0108859		56	0.137581	0.127148	0.0651279	0.0520397	0.0226493	0.0149946	0.00993068	0.00403301		56	0.116342	0.114862	0.0409197	0.042653	0.0128474	0.0139048	0.00308358	0.00462102		56	0.0657161	0.06648	0.0291114	0.0243644	0.0141914	0.0101069	0.0138775	0.00611814		56	0.0334065	0.0327682	0.0182408	0.0132492	0.0103024	0.00628043	0.00339604	0.00147143
	56.2	0.202182	0.19684	0.0770625	0.0785523	0.0272021	0.0271796	0.0119334	0.0109246		56.2	0.137956	0.127554	0.0656618	0.0522185	0.0228934	0.0150474	0.0101319	0.00404729		56.2	0.116929	0.11525	0.0417783	0.0428025	0.0130929	0.0139542	0.00345107	0.00463749		56.2	0.0655754	0.066705	0.0288698	0.0244499	0.0141068	0.0101427	0.013564	0.00613995		56.2	0.0335049	0.0328654	0.0182627	0.0132934	0.0105606	0.00630221	0.00367239	0.0014766
	56.4	0.203269	0.197476	0.0774358	0.0788232	0.0276031	0.0272754	0.0119451	0.0109634		56.4	0.138182	0.127961	0.0659055	0.0523971	0.0227357	0.0151001	0.00958713	0.00406158		56.4	0.117068	0.115638	0.0419897	0.0429521	0.0132472	0.0140035	0.00380204	0.00465396		56.4	0.0653428	0.0669299	0.0285914	0.0245354	0.0135586	0.0101786	0.0136796	0.00616175		56.4	0.0335833	0.0329624	0.0184197	0.0133376	0.0105995	0.00632399	0.00413315	0.00148176
	56.6	0.204357	0.198113	0.0778954	0.079094	0.0277789	0.0273711	0.0114968	0.0110021		56.6	0.138678	0.128367	0.0664462	0.0525758	0.0232366	0.0151528	0.00937832	0.00407587		56.6	0.116886	0.116026	0.0416307	0.0431016	0.0129539	0.0140529	0.00392818	0.00467043		56.6	0.0652633	0.0671547	0.0279877	0.0246208	0.0125853	0.0102145	0.013475	0.00618356		56.6	0.0335653	0.0330592	0.0185548	0.0133818	0.0110226	0.00634576	0.00474692	0.00148693
	56.8	0.205006	0.198749	0.0782054	0.0793648	0.0280686	0.0274668	0.0114162	0.0110409		56.8	0.139272	0.128773	0.0674828	0.0527543	0.0235302	0.0152055	0.0102206	0.00409015		56.8	0.116831	0.116413	0.0412492	0.0432511	0.0125229	0.0141022	0.00397442	0.0046869		56.8	0.0662965	0.0673794	0.0283233	0.0247062	0.0122336	0.0102504	0.0136184	0.00620537		56.8	0.0336248	0.033156	0.018406	0.0134259	0.0110954	0.00636753	0.00461922	0.0014921
	57	0.205243	0.199384	0.0772991	0.0796354	0.0278363	0.0275625	0.0112506	0.0110796		57	0.139007	0.129178	0.0673961	0.0529329	0.0231816	0.0152582	0.00969993	0.00410444		57	0.116818	0.116801	0.0406722	0.0434005	0.0116583	0.0141516	0.00352223	0.00470337		57	0.0664032	0.067604	0.0280984	0.0247917	0.0116846	0.0102862	0.0125236	0.00622717		57	0.0336046	0.0332526	0.0186737	0.01347	0.0110461	0.00638929	0.00461795	0.00149726
	57.2	0.205991	0.200019	0.07752	0.0799061	0.0279682	0.0276582	0.0111113	0.0111183		57.2	0.139549	0.129583	0.0680727	0.0531114	0.023646	0.0153108	0.0100349	0.00411872		57.2	0.116975	0.117188	0.0408166	0.04355	0.0113615	0.0142009	0.00344326	0.00471983		57.2	0.0666489	0.0678286	0.0283222	0.0248771	0.0112174	0.0103221	0.0121686	0.00624898		57.2	0.0337183	0.0333491	0.0180666	0.0135142	0.0109935	0.00641105	0.00438802	0.00150243
	57.4	0.206829	0.200653	0.0785562	0.0801767	0.0278982	0.0277538	0.0117504	0.0111571		57.4	0.140131	0.129988	0.0681806	0.0532898	0.0237333	0.0153635	0.010251	0.004133		57.4	0.117223	0.117575	0.0403721	0.0436994	0.010749	0.0142503	0.00346273	0.0047363		57.4	0.0665257	0.068053	0.0279829	0.0249625	0.0105179	0.010358	0.0112071	0.00627078		57.4	0.033066	0.0334455	0.0184082	0.0135582	0.0107932	0.0064328	0.00372829	0.00150759
	57.6	0.207447	0.201287	0.0794476	0.0804472	0.0281485	0.0278495	0.0118377	0.0111958		57.6	0.140192	0.130393	0.0679261	0.0534682	0.0239535	0.0154162	0.0105865	0.00414729		57.6	0.118448	0.117962	0.0404477	0.0438488	0.0110646	0.0142996	0.00393708	0.00475277		57.6	0.066788	0.0682774	0.0278612	0.0250479	0.0100931	0.0103939	0.0110939	0.00629259		57.6	0.0332941	0.0335418	0.0188527	0.0136023	0.0112421	0.00645455	0.00387575	0.00151276
	57.8	0.207959	0.201921	0.0795965	0.0807176	0.0280871	0.0279452	0.011826	0.0112345		57.8	0.141128	0.130797	0.0685448	0.0536465	0.0240396	0.0154688	0.0111631	0.00416157		57.8	0.118434	0.118349	0.0403338	0.0439982	0.0104161	0.0143489	0.00334468	0.00476924		57.8	0.0664794	0.0685017	0.0283075	0.0251333	0.0101863	0.0104297	0.0105622	0.00631439		57.8	0.0334759	0.0336379	0.0192418	0.0136463	0.0115684	0.00647629	0.00443132	0.00151792
	58	0.208702	0.202554	0.0796972	0.080988	0.0279798	0.0280408	0.011752	0.0112733		58	0.141504	0.131201	0.0689366	0.0538248	0.0243587	0.0155215	0.0112038	0.00417585		58	0.11876	0.118735	0.0409858	0.0441476	0.0110229	0.0143983	0.00365107	0.00478571		58	0.067175	0.0687259	0.0292296	0.0252187	0.0107193	0.0104656	0.0107194	0.0063362		58	0.0339756	0.0337339	0.0197593	0.0136904	0.0116399	0.00649803	0.00447543	0.00152308
	58.2	0.209073	0.203187	0.0796187	0.0812583	0.027372	0.0281365	0.0112347	0.011312		58.2	0.141735	0.131604	0.0691272	0.054003	0.0244256	0.0155742	0.0117722	0.00419013		58.2	0.119259	0.119122	0.0410689	0.044297	0.0108202	0.0144476	0.00377967	0.00480217		58.2	0.0678823	0.06895	0.0299424	0.0253041	0.0109354	0.0105015	0.0104717	0.006358		58.2	0.0339678	0.0338298	0.0195925	0.0137343	0.0109085	0.00651977	0.00419927	0.00152824
	58.4	0.209334	0.20382	0.0792341	0.0815286	0.0268625	0.0282322	0.0110907	0.0113507		58.4	0.141579	0.132008	0.0689798	0.0541812	0.0238505	0.0156268	0.0119244	0.00420441		58.4	0.119183	0.119508	0.0412018	0.0444463	0.0104932	0.0144969	0.00317762	0.00481864		58.4	0.0675514	0.0691741	0.0297624	0.0253894	0.0107626	0.0105373	0.00993506	0.00637981		58.4	0.0342224	0.0339255	0.0194376	0.0137783	0.0103386	0.0065415	0.00373956	0.00153341
	58.6	0.20988	0.204452	0.079505	0.0817988	0.0266776	0.0283278	0.0110835	0.0113895		58.6	0.14098	0.132411	0.0683405	0.0543593	0.0234938	0.0156795	0.0112922	0.00421868		58.6	0.119284	0.119895	0.0412509	0.0445956	0.00980021	0.0145463	0.00268706	0.00483511		58.6	0.0675587	0.069398	0.0300126	0.0254748	0.0107079	0.0105732	0.00981821	0.00640161		58.6	0.0343235	0.0340212	0.0194925	0.0138223	0.0100717	0.00656322	0.00408552	0.00153857
	58.8	0.21005	0.205083	0.0792547	0.082069	0.0267377	0.0284234	0.0109786	0.0114282		58.8	0.14059	0.132813	0.0680006	0.0545374	0.0227241	0.0157321	0.0108582	0.00423296		58.8	0.119877	0.120281	0.0419695	0.0447449	0.00985494	0.0145956	0.00250458	0.00485158		58.8	0.0673559	0.0696219	0.0301605	0.0255601	0.0106363	0.0106091	0.00995435	0.00642341		58.8	0.0342087	0.0341167	0.0193047	0.0138662	0.00982075	0.00658494	0.00409462	0.00154373
	59	0.210829	0.205714	0.0789913	0.082339	0.0269816	0.028519	0.0111092	0.0114669		59	0.140953	0.133216	0.0677516	0.0547154	0.0226901	0.0157847	0.0105682	0.00424724		59	0.12061	0.120667	0.0421366	0.0448942	0.0099879	0.0146449	0.00250435	0.00486804		59	0.0676423	0.0698457	0.0301724	0.0256454	0.0116863	0.0106449	0.00982431	0.00644522		59	0.0346513	0.0342121	0.0196456	0.0139101	0.0098758	0.00660666	0.00401802	0.00154889
	59.2	0.211679	0.206345	0.0792518	0.0826091	0.0270994	0.0286147	0.01184	0.0115057		59.2	0.141145	0.133618	0.0673428	0.0548934	0.022639	0.0158374	0.0101883	0.00426151		59.2	0.121195	0.121052	0.042393	0.0450434	0.0102224	0.0146943	0.00198984	0.00488451		59.2	0.068337	0.0700694	0.0300858	0.0257307	0.0120876	0.0106808	0.0101676	0.00646702		59.2	0.0351774	0.0343074	0.0202079	0.013954	0.0106053	0.00662837	0.00432777	0.00155405
	59.4	0.212471	0.206975	0.0790125	0.082879	0.0278468	0.0287103	0.0119775	0.0115444		59.4	0.142137	0.13402	0.0676235	0.0550713	0.0231678	0.01589	0.010043	0.00427579		59.4	0.122389	0.121438	0.0426248	0.0451927	0.0109179	0.0147436	0.00213103	0.00490097		59.4	0.0686624	0.070293	0.0300884	0.025816	0.0123328	0.0107166	0.0102597	0.00648882		59.4	0.0349492	0.0344025	0.0195986	0.0139979	0.0106108	0.00665008	0.00374529	0.0015592
	59.6	0.213179	0.207605	0.0786832	0.0831489	0.028479	0.0288059	0.0118846	0.0115831		59.6	0.142433	0.134421	0.0683239	0.0552492	0.0235133	0.0159426	0.0102509	0.00429006		59.6	0.122525	0.121823	0.0423149	0.0453419	0.0107902	0.0147929	0.00214414	0.00491744		59.6	0.0684544	0.0705165	0.0299662	0.0259013	0.0124653	0.0107525	0.00972457	0.00651062		59.6	0.035187	0.0344975	0.0197236	0.0140418	0.0111058	0.00667178	0.00421485	0.00156436
	59.8	0.213907	0.208235	0.0789853	0.0834188	0.0283877	0.0289015	0.0111879	0.0116218		59.8	0.142196	0.134822	0.068656	0.0554271	0.0235307	0.0159952	0.0104615	0.00430433		59.8	0.122779	0.122209	0.0425435	0.0454911	0.0107701	0.0148422	0.00183423	0.00493391		59.8	0.0687805	0.07074	0.029766	0.0259866	0.0130088	0.0107884	0.00996374	0.00653243		59.8	0.0344272	0.0345924	0.0190734	0.0140856	0.0105913	0.00669348	0.00380956	0.00156952
	60	0.214482	0.208864	0.0790023	0.0836886	0.0284767	0.0289971	0.0112881	0.0116606		60	0.141998	0.135223	0.0685253	0.0556049	0.0231023	0.0160478	0.010503	0.00431861		60	0.123221	0.122594	0.043193	0.0456403	0.0114884	0.0148915	0.0027535	0.00495037		60	0.0681921	0.0709633	0.029229	0.0260719	0.0124174	0.0108242	0.00981786	0.00655423		60	0.0343904	0.0346872	0.0192767	0.0141294	0.0110473	0.00671517	0.00396154	0.00157468
	60.2	0.215761	0.209492	0.0799501	0.0839583	0.0291962	0.0290926	0.0106923	0.0116993		60.2	0.141763	0.135623	0.0683538	0.0557826	0.0222077	0.0161004	0.0100126	0.00433288		60.2	0.123857	0.122979	0.0440194	0.0457894	0.0120625	0.0149408	0.00344294	0.00496684		60.2	0.0683892	0.0711866	0.0292763	0.0261571	0.0123797	0.01086	0.0102019	0.00657603		60.2	0.0344115	0.0347819	0.0193745	0.0141732	0.0112302	0.00673686	0.00394583	0.00157983
	60.4	0.216911	0.210121	0.0801156	0.084228	0.0301052	0.0291882	0.0109666	0.011738		60.4	0.141858	0.136024	0.0683819	0.0559603	0.022339	0.016153	0.0100003	0.00434715		60.4	0.124678	0.123364	0.0442136	0.0459386	0.0126083	0.0149902	0.00389388	0.0049833		60.4	0.068695	0.0714098	0.0290727	0.0262424	0.0124796	0.0108959	0.01077	0.00659783		60.4	0.0342814	0.0348764	0.0195629	0.014217	0.0117563	0.00675855	0.00425895	0.00158499
	60.6	0.217661	0.210748	0.0807335	0.0844976	0.0306601	0.0292838	0.0111486	0.0117768		60.6	0.141856	0.136424	0.0683777	0.0561379	0.0217899	0.0162055	0.00983517	0.00436142		60.6	0.125376	0.123748	0.0447155	0.0460877	0.01336	0.0150395	0.00461288	0.00499976		60.6	0.0691216	0.0716329	0.0293641	0.0263276	0.0125699	0.0109318	0.0115771	0.00661963		60.6	0.0345858	0.0349708	0.0194506	0.0142607	0.0121298	0.00678023	0.004258	0.00159014
	60.8	0.217929	0.211376	0.0808378	0.0847671	0.0306915	0.0293793	0.0112733	0.0118155		60.8	0.143013	0.136823	0.0689643	0.0563155	0.0218075	0.0162581	0.0106198	0.00437569		60.8	0.125827	0.124133	0.0444398	0.0462368	0.0132225	0.0150888	0.0044479	0.00501623		60.8	0.0701492	0.0718559	0.0299898	0.0264129	0.0133231	0.0109676	0.0119288	0.00664143		60.8	0.034547	0.0350651	0.0195083	0.0143044	0.0118661	0.00680191	0.00362842	0.0015953
	61	0.218314	0.212003	0.0808684	0.0850366	0.0308894	0.0294749	0.0112325	0.0118542		61	0.143807	0.137222	0.0692713	0.0564931	0.0224414	0.0163107	0.0107794	0.00438996		61	0.125874	0.124517	0.0438011	0.0463859	0.0128913	0.0151381	0.00455606	0.00503269		61	0.0704841	0.0720788	0.0303005	0.0264981	0.0136628	0.0110034	0.0123093	0.00666323		61	0.0342212	0.0351593	0.0195292	0.0143481	0.0119128	0.00682358	0.0035668	0.00160045
	61.2	0.219436	0.212629	0.0820927	0.0853061	0.0310761	0.0295704	0.0113173	0.0118929		61.2	0.144128	0.137621	0.0694599	0.0566706	0.0227893	0.0163633	0.0107459	0.00440422		61.2	0.126557	0.124902	0.0441343	0.0465349	0.0130564	0.0151874	0.00509821	0.00504916		61.2	0.0708688	0.0723017	0.0307467	0.0265833	0.0137657	0.0110393	0.0130765	0.00668503		61.2	0.0341837	0.0352533	0.0191358	0.0143918	0.012099	0.00684524	0.0030357	0.0016056
	61.4	0.220425	0.213255	0.0831226	0.0855754	0.0307249	0.029666	0.0113764	0.0119316		61.4	0.145002	0.13802	0.069555	0.056848	0.0229647	0.0164158	0.0110582	0.00441849		61.4	0.126771	0.125286	0.0443534	0.046684	0.0134385	0.0152367	0.0052042	0.00506562		61.4	0.0717573	0.0725245	0.03079	0.0266685	0.0142074	0.0110751	0.012961	0.00670683		61.4	0.0341416	0.0353473	0.0196189	0.0144355	0.0118415	0.00686691	0.00285056	0.00161075
	61.6	0.220944	0.213881	0.0839103	0.0858447	0.0308937	0.0297615	0.0112183	0.0119703		61.6	0.145759	0.138418	0.0697207	0.0570254	0.0233286	0.0164684	0.0116671	0.00443276		61.6	0.127094	0.12567	0.0446527	0.046833	0.0131776	0.015286	0.00502771	0.00508208		61.6	0.0722455	0.0727471	0.0315678	0.0267537	0.014829	0.011111	0.0129308	0.00672863		61.6	0.0345344	0.0354411	0.0198708	0.0144791	0.0117471	0.00688856	0.00292746	0.00161591
	61.8	0.221093	0.214506	0.084081	0.086114	0.0302485	0.029857	0.0107868	0.0120091		61.8	0.14678	0.138816	0.0705033	0.0572027	0.0236622	0.0165209	0.0119554	0.00444702		61.8	0.127208	0.126053	0.0454399	0.046982	0.0134013	0.0153353	0.00554436	0.00509855		61.8	0.0727595	0.0729697	0.0321842	0.0268388	0.015465	0.0111468	0.0132568	0.00675043		61.8	0.0350014	0.0355348	0.0202192	0.0145227	0.0121959	0.00691022	0.00310282	0.00162106
	62	0.220984	0.215131	0.084207	0.0863832	0.0298709	0.0299526	0.0102681	0.0120478		62	0.147269	0.139214	0.0704366	0.05738	0.0239793	0.0165735	0.0117632	0.00446129		62	0.127797	0.126437	0.0460948	0.047131	0.0137179	0.0153846	0.00605908	0.00511501		62	0.0735422	0.0731922	0.0330918	0.026924	0.0156248	0.0111827	0.0134754	0.00677223		62	0.0353067	0.0356283	0.020602	0.0145664	0.0119071	0.00693187	0.00283679	0.00162621
	62.2	0.221103	0.215756	0.084241	0.0866523	0.0294592	0.0300481	0.00999649	0.0120865		62.2	0.147859	0.139612	0.0704814	0.0575573	0.0242158	0.016626	0.0116761	0.00447555		62.2	0.128027	0.126821	0.0466427	0.04728	0.0135378	0.0154339	0.00587575	0.00513147		62.2	0.0736493	0.0734147	0.0332563	0.0270091	0.0161408	0.0112185	0.013692	0.00679402		62.2	0.0351554	0.0357218	0.0200313	0.0146099	0.0111716	0.00695351	0.0026581	0.00163136
	62.4	0.221403	0.21638	0.0843941	0.0869214	0.0291828	0.0301436	0.0103678	0.0121252		62.4	0.148073	0.140009	0.0704728	0.0577345	0.0242774	0.0166785	0.0115118	0.00448981		62.4	0.12822	0.127204	0.0467886	0.0474289	0.0131468	0.0154831	0.00577418	0.00514793		62.4	0.0735414	0.073637	0.032963	0.0270943	0.0162785	0.0112543	0.013446	0.00681582		62.4	0.0353272	0.0358151	0.0198601	0.0146535	0.0107086	0.00697515	0.00192373	0.00163651
	62.6	0.222135	0.217003	0.0843434	0.0871904	0.0286968	0.0302391	0.0107951	0.0121639		62.6	0.148226	0.140406	0.0704735	0.0579116	0.0247248	0.0167311	0.0114746	0.00450407		62.6	0.127826	0.127587	0.04665	0.0475778	0.0125118	0.0155324	0.0056895	0.0051644		62.6	0.0733162	0.0738593	0.0326534	0.0271794	0.0156286	0.0112902	0.013479	0.00683762		62.6	0.0349121	0.0359083	0.0196025	0.014697	0.0102632	0.00699679	0.00174725	0.00164166
	62.8	0.22219	0.217627	0.0840221	0.0874593	0.0288436	0.0303346	0.010389	0.0122026		62.8	0.148632	0.140802	0.0713553	0.0580887	0.0250788	0.0167836	0.0115094	0.00451833		62.8	0.128317	0.12797	0.0470734	0.0477267	0.0124939	0.0155817	0.00586065	0.00518086		62.8	0.0734388	0.0740814	0.0323577	0.0272645	0.0157502	0.011326	0.0136186	0.00685942		62.8	0.0350738	0.0360014	0.0199316	0.0147405	0.0106914	0.00701842	0.00166573	0.0016468
	63	0.222644	0.218249	0.0835491	0.0877282	0.0285575	0.0304301	0.0103612	0.0122413		63	0.149667	0.141198	0.0721261	0.0582658	0.0255027	0.0168361	0.0117286	0.00453259		63	0.128048	0.128353	0.0464809	0.0478756	0.0121941	0.015631	0.00515915	0.00519732		63	0.0733192	0.0743035	0.0323559	0.0273497	0.0158358	0.0113618	0.0133592	0.00688121		63	0.0353333	0.0360944	0.0197312	0.014784	0.0108041	0.00704004	0.00133695	0.00165195
	63.2	0.222765	0.218872	0.0834493	0.0879971	0.0288824	0.0305255	0.010975	0.0122801		63.2	0.150662	0.141594	0.0724708	0.0584428	0.0258511	0.0168886	0.0120236	0.00454685		63.2	0.128224	0.128736	0.0463167	0.0480245	0.0121592	0.0156803	0.00460242	0.00521378		63.2	0.0730683	0.0745255	0.0321294	0.0274348	0.0150484	0.0113977	0.0129367	0.00690301		63.2	0.0355405	0.0361872	0.0196838	0.0148275	0.0112562	0.00706166	0.00150592	0.0016571
	63.4	0.22305	0.219494	0.0829897	0.0882658	0.028441	0.030621	0.0107335	0.0123188		63.4	0.151075	0.14199	0.0728144	0.0586197	0.0261067	0.0169411	0.0122352	0.00456111		63.4	0.128526	0.129118	0.0461065	0.0481733	0.0119058	0.0157296	0.00494055	0.00523024		63.4	0.0726896	0.0747474	0.0322611	0.0275198	0.0143884	0.0114335	0.0122298	0.00692481		63.4	0.0349763	0.0362799	0.0186087	0.014871	0.0106412	0.00708328	0.00106951	0.00166224
	63.6	0.223512	0.220115	0.0832409	0.0885345	0.0279332	0.0307164	0.0110404	0.0123575		63.6	0.150977	0.142385	0.0731293	0.0587966	0.0259791	0.0169936	0.0121591	0.00457537		63.6	0.128465	0.129501	0.0455177	0.0483222	0.0111121	0.0157789	0.00462914	0.0052467		63.6	0.0723945	0.0749693	0.0320334	0.0276049	0.0141802	0.0114693	0.0116207	0.0069466		63.6	0.0353806	0.0363725	0.0190496	0.0149144	0.0109672	0.00710489	0.00175718	0.00166739
	63.8	0.223818	0.220736	0.0831579	0.0888032	0.0275636	0.0308119	0.0110643	0.0123962		63.8	0.151191	0.14278	0.0738218	0.0589735	0.0262876	0.0170461	0.0129122	0.00458963		63.8	0.129047	0.129883	0.0457235	0.048471	0.0111643	0.0158281	0.00444511	0.00526316		63.8	0.0725332	0.075191	0.0316362	0.02769	0.0138987	0.0115051	0.0117566	0.0069684		63.8	0.0358886	0.036465	0.0194603	0.0149578	0.011326	0.0071265	0.00221859	0.00167254
	64	0.224501	0.221357	0.0835854	0.0890718	0.0281281	0.0309074	0.0111177	0.0124349		64	0.151551	0.143175	0.0739513	0.0591503	0.026071	0.0170986	0.012819	0.00460388		64	0.129978	0.130265	0.0464557	0.0486198	0.0118061	0.0158774	0.00452009	0.00527963		64	0.0722362	0.0754127	0.0314613	0.027775	0.0130344	0.0115409	0.011372	0.00699019		64	0.0362977	0.0365574	0.0199898	0.0150012	0.0120096	0.00714811	0.00256727	0.00167768
	64.2	0.225306	0.221977	0.084395	0.0893403	0.0287085	0.0310028	0.0110414	0.0124736		64.2	0.151762	0.143569	0.0740035	0.0593271	0.0259924	0.017151	0.0119993	0.00461814		64.2	0.130962	0.130647	0.0462175	0.0487685	0.0119705	0.0159267	0.0044638	0.00529609		64.2	0.0724316	0.0756343	0.0307509	0.0278601	0.0124795	0.0115768	0.0107001	0.00701199		64.2	0.0362972	0.0366496	0.0199466	0.0150446	0.0124087	0.00716971	0.00343377	0.00168282
	64.4	0.226375	0.222597	0.0850276	0.0896088	0.0292651	0.0310982	0.0115981	0.0125123		64.4	0.152048	0.143963	0.0744322	0.0595038	0.0260743	0.0172035	0.0118563	0.00463239		64.4	0.131708	0.131029	0.04612	0.0489173	0.0119648	0.0159759	0.00412915	0.00531255		64.4	0.0726574	0.0758558	0.0311984	0.0279451	0.0123004	0.0116126	0.0110826	0.00703378		64.4	0.0357487	0.0367418	0.0196246	0.0150879	0.0126407	0.0071913	0.00339978	0.00168797
	64.6	0.227151	0.223217	0.0857507	0.0898772	0.0298128	0.0311936	0.0121027	0.012551		64.6	0.152194	0.144357	0.0747087	0.0596804	0.0256589	0.017256	0.0117196	0.00464664		64.6	0.131814	0.131411	0.0457967	0.049066	0.0119629	0.0160252	0.00348919	0.005329		64.6	0.0728053	0.0760772	0.0313483	0.0280301	0.0121053	0.0116484	0.0117217	0.00705558		64.6	0.0357936	0.0368338	0.0191667	0.0151313	0.01247	0.00721289	0.00352916	0.00169311
	64.8	0.227661	0.223836	0.0859259	0.0901456	0.0299959	0.0312891	0.0123736	0.0125897		64.8	0.152637	0.144751	0.0753197	0.0598571	0.025937	0.0173084	0.0119034	0.0046609		64.8	0.132003	0.131792	0.0451177	0.0492147	0.0116883	0.0160745	0.00321826	0.00534546		64.8	0.0728861	0.0762985	0.0316949	0.0281152	0.0121254	0.0116842	0.0115659	0.00707737		64.8	0.036028	0.0369257	0.0198964	0.0151746	0.0125814	0.00723448	0.00409433	0.00169825
	65	0.228624	0.224454	0.0858904	0.0904139	0.030428	0.0313845	0.0124025	0.0126284		65	0.152275	0.145144	0.0751753	0.0600336	0.0258599	0.0173609	0.0114159	0.00467515		65	0.132609	0.132174	0.0452823	0.0493634	0.0121918	0.0161237	0.0033442	0.00536192		65	0.073425	0.0765198	0.0323408	0.0282002	0.0117703	0.01172	0.0118773	0.00709917		65	0.035683	0.0370175	0.0200496	0.0152179	0.0126412	0.00725606	0.00463532	0.00170339
	65.2	0.229632	0.225073	0.0862458	0.0906821	0.0306858	0.0314799	0.0118788	0.0126671		65.2	0.15185	0.145537	0.074604	0.0602101	0.0255103	0.0174133	0.0109663	0.0046894		65.2	0.133054	0.132555	0.0454983	0.0495121	0.012153	0.016173	0.0028284	0.00537838		65.2	0.0736408	0.0767409	0.0324192	0.0282851	0.0117047	0.0117559	0.0117442	0.00712096		65.2	0.0364264	0.0371091	0.0207899	0.0152611	0.0129598	0.00727764	0.00537542	0.00170853
	65.4	0.230752	0.22569	0.0870115	0.0909502	0.0315513	0.0315753	0.0121179	0.0127058		65.4	0.151853	0.145929	0.0742177	0.0603866	0.0255949	0.0174658	0.0114248	0.00470365		65.4	0.132999	0.132936	0.0455521	0.0496607	0.0123927	0.0162223	0.00252312	0.00539484		65.4	0.0742766	0.076962	0.0329003	0.0283701	0.0117669	0.0117917	0.011758	0.00714275		65.4	0.0368448	0.0372007	0.0212592	0.0153044	0.0131743	0.00729921	0.00623018	0.00171367
	65.6	0.231466	0.226308	0.0870366	0.0912184	0.0318147	0.0316707	0.0117794	0.0127445		65.6	0.151823	0.146321	0.0738107	0.060563	0.0255104	0.0175182	0.0114941	0.0047179		65.6	0.133173	0.133317	0.0451224	0.0498094	0.0119415	0.0162715	0.00178066	0.0054113		65.6	0.0741754	0.077183	0.0331613	0.0284551	0.0121689	0.0118275	0.0112415	0.00716455		65.6	0.0361892	0.0372921	0.0208843	0.0153476	0.0128088	0.00732078	0.00553331	0.00171881
	65.8	0.232341	0.226925	0.0878942	0.0914864	0.0318766	0.0317661	0.011206	0.0127832		65.8	0.151881	0.146713	0.073219	0.0607394	0.0254008	0.0175706	0.011314	0.00473215		65.8	0.134156	0.133698	0.0466082	0.049958	0.0133486	0.0163208	0.00265149	0.00542776		65.8	0.0748107	0.0774039	0.032986	0.0285401	0.0128476	0.0118633	0.0115151	0.00718634		65.8	0.036742	0.0373834	0.0210895	0.0153908	0.0126759	0.00734234	0.00548059	0.00172395
	66	0.233	0.227541	0.087971	0.0917544	0.0315778	0.0318614	0.0109891	0.0128219		66	0.15183	0.147105	0.0727947	0.0609157	0.025036	0.0176231	0.011105	0.0047464		66	0.13439	0.134079	0.0464177	0.0501066	0.0129989	0.01637	0.00252807	0.00544422		66	0.0750794	0.0776248	0.0331872	0.028625	0.0133554	0.0118991	0.0116383	0.00720813		66	0.0370986	0.0374746	0.0215888	0.015434	0.0120358	0.0073639	0.0055201	0.00172909
	66.2	0.234316	0.228158	0.0884798	0.0920224	0.0312891	0.0319568	0.0105421	0.0128606		66.2	0.151813	0.147496	0.0729301	0.061092	0.0248626	0.0176755	0.0112335	0.00476064		66.2	0.134998	0.134459	0.0469822	0.0502552	0.0135854	0.0164193	0.00237036	0.00546067		66.2	0.0754143	0.0778455	0.0325862	0.0287099	0.0139825	0.0119349	0.0117292	0.00722992		66.2	0.0380001	0.0375656	0.022018	0.0154772	0.0124994	0.00738545	0.00611714	0.00173423
	66.4	0.235241	0.228773	0.0885477	0.0922902	0.030321	0.0320522	0.0101212	0.0128993		66.4	0.151691	0.147888	0.0723588	0.0612682	0.0244666	0.0177279	0.0112589	0.00477489		66.4	0.135589	0.13484	0.047043	0.0504037	0.0136268	0.0164685	0.002615	0.00547713		66.4	0.0756375	0.0780662	0.0321108	0.0287949	0.0136736	0.0119707	0.0115457	0.00725171		66.4	0.0382477	0.0376566	0.0224435	0.0155203	0.012443	0.007407	0.00524348	0.00173936
	66.6	0.236185	0.229389	0.0891451	0.092558	0.0303455	0.0321475	0.0102307	0.012938		66.6	0.151896	0.148278	0.0728424	0.0614444	0.0245441	0.0177803	0.0113272	0.00478913		66.6	0.136129	0.13522	0.0473943	0.0505522	0.013654	0.0165178	0.00274835	0.00549359		66.6	0.0758674	0.0782867	0.0319569	0.0288798	0.0139988	0.0120065	0.0112981	0.00727351		66.6	0.0381684	0.0377474	0.0224071	0.0155634	0.0121722	0.00742855	0.00487382	0.0017445
	66.8	0.236577	0.230004	0.0897836	0.0928258	0.0306558	0.0322429	0.0106457	0.0129767		66.8	0.152227	0.148669	0.0732114	0.0616205	0.0244876	0.0178327	0.0112169	0.00480338		66.8	0.136775	0.1356	0.0474786	0.0507008	0.01387	0.016567	0.00243144	0.00551005		66.8	0.0765664	0.0785072	0.0323012	0.0289647	0.0149397	0.0120423	0.0116833	0.0072953		66.8	0.039374	0.0378382	0.0227955	0.0156066	0.0127941	0.00745009	0.00501568	0.00174964
	67	0.237664	0.230618	0.0902344	0.0930935	0.0303676	0.0323382	0.0112748	0.0130154		67	0.152617	0.149059	0.0731047	0.0617965	0.024293	0.0178851	0.0113848	0.00481762		67	0.136899	0.13598	0.0478335	0.0508493	0.0144649	0.0166162	0.00238005	0.0055265		67	0.0769548	0.0787276	0.0326107	0.0290496	0.0145287	0.0120781	0.0119672	0.00731709		67	0.0399353	0.0379287	0.0228649	0.0156496	0.0129689	0.00747162	0.00482406	0.00175477
	67.2	0.238187	0.231232	0.0906771	0.0933611	0.0302214	0.0324335	0.0121446	0.013054		67.2	0.152895	0.149449	0.0730041	0.0619726	0.024649	0.0179375	0.0112226	0.00483187		67.2	0.137755	0.136359	0.0481665	0.0509977	0.0150172	0.0166655	0.00300151	0.00554296		67.2	0.0772987	0.0789479	0.0324474	0.0291345	0.0145835	0.0121139	0.0116658	0.00733888		67.2	0.0402578	0.0380192	0.0229302	0.0156927	0.013002	0.00749316	0.00490958	0.00175991
	67.4	0.238655	0.231846	0.0911216	0.0936287	0.0296136	0.0325289	0.0124718	0.0130927		67.4	0.152805	0.149838	0.0733269	0.0621485	0.0250174	0.0179899	0.0119729	0.00484611		67.4	0.138157	0.136739	0.0484257	0.0511462	0.0155151	0.0167147	0.00357327	0.00555942		67.4	0.0774163	0.0791682	0.0324051	0.0292193	0.0147769	0.0121497	0.0118802	0.00736067		67.4	0.0403025	0.0381096	0.0226461	0.0157357	0.0125276	0.00751468	0.00471613	0.00176504
	67.6	0.239189	0.232459	0.0917477	0.0938962	0.0292517	0.0326242	0.0124317	0.0131314		67.6	0.153175	0.150228	0.0732672	0.0623245	0.0251	0.0180422	0.01178	0.00486035		67.6	0.139105	0.137118	0.0486924	0.0512946	0.0160639	0.0167639	0.00365064	0.00557587		67.6	0.0778103	0.0793883	0.0328779	0.0293042	0.0152172	0.0121855	0.0121981	0.00738246		67.6	0.0403046	0.0381999	0.0227595	0.0157788	0.0125296	0.00753621	0.00447728	0.00177017
	67.8	0.239763	0.233072	0.0918436	0.0941637	0.0296808	0.0327195	0.0128043	0.0131701		67.8	0.153342	0.150617	0.0734692	0.0625004	0.0251468	0.0180946	0.0116727	0.00487459		67.8	0.139133	0.137498	0.0488951	0.0514431	0.0155524	0.0168132	0.00339567	0.00559233		67.8	0.0779873	0.0796084	0.0324073	0.029389	0.0149075	0.0122213	0.011867	0.00740425		67.8	0.0405888	0.03829	0.023112	0.0158218	0.0133311	0.00755772	0.0049169	0.00177531
	68	0.24077	0.233685	0.0923642	0.0944311	0.0301333	0.0328148	0.0126892	0.0132088		68	0.153748	0.151005	0.0737676	0.0626762	0.0249808	0.018147	0.0110208	0.00488883		68	0.139711	0.137877	0.0492894	0.0515915	0.0154907	0.0168624	0.00394178	0.00560878		68	0.0779257	0.0798284	0.0320804	0.0294739	0.014146	0.0122571	0.0115819	0.00742604		68	0.040286	0.03838	0.0226678	0.0158648	0.01382	0.00757924	0.00516092	0.00178044
	68.2	0.241322	0.234297	0.0930523	0.0946984	0.0305422	0.0329101	0.0128317	0.0132475		68.2	0.154064	0.151394	0.0740847	0.062852	0.0255288	0.0181993	0.0105523	0.00490307		68.2	0.140001	0.138256	0.0493774	0.0517398	0.0155835	0.0169116	0.00432564	0.00562524		68.2	0.0778782	0.0800483	0.031911	0.0295587	0.0141087	0.0122929	0.0118108	0.00744782		68.2	0.0399999	0.0384699	0.0223656	0.0159077	0.0138757	0.00760075	0.00506197	0.00178557
	68.4	0.242186	0.234908	0.0933322	0.0949657	0.0310826	0.0330054	0.0134709	0.0132862		68.4	0.154511	0.151782	0.074996	0.0630277	0.0257545	0.0182517	0.0103073	0.00491731		68.4	0.139521	0.138635	0.0494364	0.0518882	0.0150956	0.0169609	0.00463685	0.00564169		68.4	0.0783172	0.0802681	0.0325935	0.0296435	0.0143075	0.0123287	0.0126203	0.00746961		68.4	0.0391132	0.0385597	0.021583	0.0159507	0.0129884	0.00762225	0.0039548	0.0017907
	68.6	0.242095	0.23552	0.0932527	0.0952329	0.0311254	0.0331007	0.0137085	0.0133248		68.6	0.154327	0.152169	0.0751525	0.0632034	0.0254689	0.018304	0.0100824	0.00493154		68.6	0.140175	0.139014	0.0501659	0.0520366	0.0152704	0.0170101	0.00490205	0.00565815		68.6	0.0780503	0.0804879	0.0322932	0.0297284	0.0137109	0.0123645	0.0123821	0.0074914		68.6	0.039631	0.0386494	0.021892	0.0159936	0.0133086	0.00764375	0.00431087	0.00179583
	68.8	0.242187	0.23613	0.0927322	0.0955001	0.0313103	0.033196	0.0136994	0.0133635		68.8	0.154757	0.152557	0.075854	0.063379	0.0258776	0.0183564	0.0105337	0.00494578		68.8	0.140633	0.139392	0.0506606	0.0521849	0.0151602	0.0170593	0.00539469	0.0056746		68.8	0.0780399	0.0807075	0.0328817	0.0298131	0.0138438	0.0124002	0.0126743	0.00751319		68.8	0.0393998	0.0387389	0.0222115	0.0160365	0.0126802	0.00766525	0.00416662	0.00180096
	69	0.242734	0.236741	0.092705	0.0957672	0.0316284	0.0332912	0.0133569	0.0134022		69	0.155252	0.152944	0.0762982	0.0635546	0.0258818	0.0184087	0.0108461	0.00496001		69	0.141448	0.139771	0.0511732	0.0523332	0.0154152	0.0171085	0.00541295	0.00569106		69	0.0782018	0.0809271	0.0328337	0.0298979	0.013769	0.012436	0.0128675	0.00753498		69	0.0387757	0.0388284	0.0215467	0.0160793	0.0122156	0.00768674	0.00384717	0.00180609
	69.2	0.242949	0.237351	0.092628	0.0960342	0.0318659	0.0333865	0.0127316	0.0134409		69.2	0.156122	0.153331	0.0767078	0.0637302	0.0262616	0.018461	0.0112978	0.00497425		69.2	0.141552	0.140149	0.0515128	0.0524815	0.0149723	0.0171577	0.00553115	0.00570751		69.2	0.0783944	0.0811466	0.0333752	0.0299827	0.0142719	0.0124718	0.0129701	0.00755676		69.2	0.0389517	0.0389177	0.0211546	0.0161222	0.0117796	0.00770823	0.00342348	0.00181122
	69.4	0.243361	0.23796	0.0924075	0.0963012	0.0323232	0.0334818	0.0125202	0.0134796		69.4	0.156786	0.153717	0.0774567	0.0639056	0.026709	0.0185134	0.0120477	0.00498848		69.4	0.14203	0.140527	0.051754	0.0526297	0.0151004	0.017207	0.00572463	0.00572397		69.4	0.0786248	0.081366	0.034124	0.0300675	0.0145734	0.0125076	0.0132751	0.00757855		69.4	0.0385657	0.0390069	0.0199781	0.016165	0.0110286	0.00772971	0.00294365	0.00181635
	69.6	0.243763	0.23857	0.0924351	0.0965682	0.0324558	0.033577	0.0120624	0.0135183		69.6	0.157517	0.154104	0.07757	0.0640811	0.0265974	0.0185657	0.0121913	0.00500272		69.6	0.142158	0.140905	0.051831	0.052778	0.0145343	0.0172562	0.00516589	0.00574042		69.6	0.0787699	0.0815853	0.0340543	0.0301522	0.0153492	0.0125434	0.0129246	0.00760034		69.6	0.0378791	0.039096	0.0192122	0.0162078	0.0101414	0.00775119	0.00205945	0.00182148
	69.8	0.24428	0.239179	0.0927633	0.096835	0.0321797	0.0336723	0.0119001	0.0135569		69.8	0.157831	0.15449	0.0775898	0.0642565	0.0262885	0.018618	0.0121531	0.00501695		69.8	0.142794	0.141283	0.0524463	0.0529262	0.0145318	0.0173054	0.00551384	0.00575687		69.8	0.0792762	0.0818045	0.03462	0.030237	0.016219	0.0125792	0.0137708	0.00762213		69.8	0.0382905	0.039185	0.0194655	0.0162506	0.00956018	0.00777266	0.00192685	0.0018266
	70	0.244955	0.239787	0.0925514	0.0971018	0.0316573	0.0337675	0.011446	0.0135956		70	0.158361	0.154875	0.0783348	0.0644318	0.0263012	0.0186703	0.0122513	0.00503118		70	0.142428	0.14166	0.0517447	0.0530744	0.0134475	0.0173546	0.00446537	0.00577333		70	0.0790835	0.0820237	0.0345495	0.0303217	0.016117	0.0126149	0.0141433	0.00764391		70	0.0379499	0.0392739	0.0195915	0.0162934	0.00950111	0.00779413	0.00251679	0.00183173
	70.2	0.245782	0.240395	0.092548	0.0973686	0.031701	0.0338627	0.0108772	0.0136343		70.2	0.158624	0.155261	0.0787681	0.0646071	0.0262964	0.0187226	0.0120483	0.00504541		70.2	0.143091	0.142038	0.0520785	0.0532226	0.0136897	0.0174038	0.00421574	0.00578978		70.2	0.0793428	0.0822428	0.0345654	0.0304064	0.0163251	0.0126507	0.0142952	0.0076657		70.2	0.0382242	0.0393626	0.0197204	0.0163362	0.0098565	0.0078156	0.00275695	0.00183685
	70.4	0.246164	0.241003	0.0925378	0.0976353	0.0317323	0.0339579	0.0105251	0.013673		70.4	0.159118	0.155646	0.0786053	0.0647824	0.0261712	0.0187749	0.0118866	0.00505964		70.4	0.144564	0.142415	0.0529688	0.0533708	0.0136326	0.017453	0.00464902	0.00580623		70.4	0.0794899	0.0824618	0.0347867	0.0304911	0.0162284	0.0126865	0.0144497	0.00768748		70.4	0.0385597	0.0394513	0.0200617	0.0163789	0.0100542	0.00783706	0.00298416	0.00184198
	70.6	0.246516	0.24161	0.092817	0.0979019	0.0320493	0.0340532	0.0107729	0.0137116		70.6	0.159791	0.156031	0.0797629	0.0649576	0.0268066	0.0188272	0.0120792	0.00507387		70.6	0.145428	0.142793	0.0532093	0.0535189	0.0139554	0.0175022	0.0046559	0.00582269		70.6	0.0801241	0.0826806	0.0355559	0.0305758	0.016808	0.0127223	0.0143836	0.00770927		70.6	0.0384709	0.0395398	0.0195851	0.0164216	0.009914	0.00785851	0.00285946	0.0018471
	70.8	0.246975	0.242216	0.0927612	0.0981684	0.0322438	0.0341484	0.0107038	0.0137503		70.8	0.160309	0.156415	0.0796306	0.0651327	0.026673	0.0188795	0.0125322	0.0050881		70.8	0.145163	0.14317	0.0534995	0.053667	0.0144025	0.0175514	0.00423874	0.00583914		70.8	0.0803741	0.0828995	0.0356132	0.0306605	0.016155	0.012758	0.0146305	0.00773105		70.8	0.0387792	0.0396282	0.0193677	0.0164643	0.0100885	0.00787996	0.0030948	0.00185223
	71	0.247964	0.242823	0.0926629	0.0984349	0.0325342	0.0342436	0.0103954	0.013789		71	0.161134	0.156799	0.0799329	0.0653078	0.0270615	0.0189317	0.0124632	0.00510233		71	0.145603	0.143547	0.0538499	0.0538151	0.0150599	0.0176006	0.00458807	0.00585559		71	0.0805596	0.0831182	0.035897	0.0307452	0.01572	0.0127938	0.0140015	0.00775284		71	0.0383612	0.0397165	0.0190607	0.016507	0.0102972	0.00790141	0.00338841	0.00185735
	71.2	0.248757	0.243429	0.0932926	0.0987014	0.0324627	0.0343388	0.0107199	0.0138277		71.2	0.161938	0.157183	0.0804241	0.0654829	0.0272967	0.018984	0.0129024	0.00511655		71.2	0.146094	0.143923	0.0542647	0.0539632	0.0161266	0.0176498	0.00485349	0.00587204		71.2	0.0802136	0.0833369	0.0353669	0.0308299	0.0155297	0.0128296	0.013283	0.00777462		71.2	0.038395	0.0398047	0.0191761	0.0165496	0.0104941	0.00792285	0.00347403	0.00186247
	71.4	0.249953	0.244034	0.0942891	0.0989678	0.0330066	0.0344339	0.0110677	0.0138663		71.4	0.162268	0.157567	0.0808413	0.0656579	0.0276571	0.0190363	0.0135793	0.00513078		71.4	0.145956	0.1443	0.0542073	0.0541113	0.0164457	0.017699	0.00441324	0.00588849		71.4	0.0797912	0.0835554	0.035552	0.0309145	0.0150483	0.0128653	0.0128021	0.00779641		71.4	0.0383409	0.0398927	0.0196736	0.0165923	0.0109913	0.00794429	0.00372518	0.00186759
	71.6	0.250446	0.24464	0.0948632	0.0992341	0.033057	0.0345291	0.0111082	0.013905		71.6	0.161955	0.15795	0.0806844	0.0658328	0.0272381	0.0190885	0.0127495	0.005145		71.6	0.146588	0.144677	0.0538009	0.0542593	0.0163895	0.0177482	0.004375	0.00590494		71.6	0.0801379	0.0837739	0.0359101	0.0309992	0.0148932	0.0129011	0.0125562	0.00781819		71.6	0.0386316	0.0399807	0.0205098	0.0166349	0.0114879	0.00796573	0.00361436	0.00187272
	71.8	0.251136	0.245244	0.0952928	0.0995004	0.0336052	0.0346243	0.0116659	0.0139437		71.8	0.162437	0.158333	0.0809338	0.0660078	0.0275077	0.0191408	0.0130193	0.00515923		71.8	0.145846	0.145053	0.0536066	0.0544074	0.0157369	0.0177974	0.0041143	0.0059214		71.8	0.0802422	0.0839923	0.0352301	0.0310838	0.0141933	0.0129369	0.0120503	0.00783997		71.8	0.0395628	0.0400685	0.0215831	0.0166775	0.0124844	0.00798715	0.00481583	0.00187784
	72	0.252014	0.245849	0.0955488	0.0997666	0.0339673	0.0347195	0.0115521	0.0139823		72	0.162668	0.158716	0.0811785	0.0661826	0.0279256	0.019193	0.01299	0.00517345		72	0.145711	0.145429	0.053431	0.0545554	0.0157892	0.0178466	0.00431353	0.00593785		72	0.0797026	0.0842106	0.0346511	0.0311684	0.013712	0.0129726	0.0115972	0.00786176		72	0.0399017	0.0401563	0.0218849	0.0167201	0.0127679	0.00800858	0.00489329	0.00188296
	72.2	0.252258	0.246453	0.0958401	0.100033	0.0339997	0.0348146	0.011227	0.014021		72.2	0.163569	0.159098	0.0814053	0.0663574	0.0283117	0.0192453	0.0130372	0.00518767		72.2	0.145901	0.145805	0.0537105	0.0547034	0.0160134	0.0178957	0.00462233	0.0059543		72.2	0.0789633	0.0844289	0.0346323	0.0312531	0.0132589	0.0130084	0.0108452	0.00788354		72.2	0.0406004	0.0402439	0.0227341	0.0167626	0.0130072	0.00803	0.00500654	0.00188808
	72.4	0.252906	0.247056	0.0959276	0.100299	0.0342542	0.0349098	0.0117407	0.0140597		72.4	0.163799	0.15948	0.0812616	0.0665322	0.0277934	0.0192975	0.012808	0.00520189		72.4	0.14598	0.146181	0.0534774	0.0548514	0.0160901	0.0179449	0.00498511	0.00597075		72.4	0.079467	0.0846471	0.0344122	0.0313377	0.0127673	0.0130442	0.00997973	0.00790532		72.4	0.0406578	0.0403314	0.0223116	0.0168051	0.0129296	0.00805141	0.00500378	0.0018932
	72.6	0.25322	0.247659	0.0961503	0.100565	0.0337732	0.0350049	0.012043	0.0140983		72.6	0.163897	0.159862	0.0812665	0.0667069	0.0273595	0.0193497	0.0130953	0.00521611		72.6	0.146911	0.146557	0.0540104	0.0549993	0.0163704	0.0179941	0.00537564	0.0059872		72.6	0.0795506	0.0848651	0.0345516	0.0314222	0.0122999	0.0130799	0.00983011	0.0079271		72.6	0.0419289	0.0404188	0.0230539	0.0168476	0.0132722	0.00807283	0.00550033	0.00189831
	72.8	0.253991	0.248262	0.0966116	0.100831	0.0344369	0.0351001	0.0124872	0.014137		72.8	0.16449	0.160244	0.0816713	0.0668816	0.0273976	0.019402	0.0136726	0.00523033		72.8	0.147284	0.146932	0.0537827	0.0551473	0.0163974	0.0180433	0.00519823	0.00600365		72.8	0.0794913	0.0850831	0.0344553	0.0315068	0.0123503	0.0131157	0.00966768	0.00794889		72.8	0.0418678	0.0405061	0.0229616	0.0168901	0.0128392	0.00809423	0.00532821	0.00190343
	73	0.254894	0.248864	0.0974124	0.101097	0.0347351	0.0351952	0.0128059	0.0141756		73	0.164116	0.160625	0.0818011	0.0670562	0.0269907	0.0194542	0.0137597	0.00524455		73	0.148136	0.147308	0.0541371	0.0552952	0.0171898	0.0180925	0.00562509	0.0060201		73	0.079508	0.085301	0.033952	0.0315914	0.012571	0.0131514	0.00896169	0.00797067		73	0.0428855	0.0405932	0.0233809	0.0169326	0.01352	0.00811563	0.00547598	0.00190855
	73.2	0.255129	0.249466	0.0972366	0.101363	0.0347293	0.0352903	0.0125161	0.0142143		73.2	0.164711	0.161006	0.0819957	0.0672308	0.0274482	0.0195064	0.014153	0.00525877		73.2	0.148178	0.147683	0.0541278	0.0554431	0.0162573	0.0181416	0.00558196	0.00603655		73.2	0.0799919	0.0855188	0.0344807	0.031676	0.0126766	0.0131872	0.00877722	0.00799245		73.2	0.0436356	0.0406803	0.0239749	0.016975	0.0136989	0.00813703	0.00555791	0.00191367
	73.4	0.255778	0.250068	0.0972268	0.101628	0.0348434	0.0353854	0.0125847	0.014253		73.4	0.165179	0.161387	0.0817561	0.0674053	0.0276468	0.0195586	0.0143257	0.00527299		73.4	0.148514	0.148058	0.0538168	0.0555909	0.0156083	0.0181908	0.00517403	0.006053		73.4	0.0803995	0.0857366	0.0341899	0.0317605	0.0125482	0.0132229	0.00841275	0.00801423		73.4	0.0440543	0.0407672	0.024333	0.0170175	0.0136594	0.00815843	0.0058881	0.00191878
	73.6	0.256726	0.250669	0.0964866	0.101894	0.0350086	0.0354805	0.0129396	0.0142916		73.6	0.165416	0.161767	0.0813	0.0675798	0.0271759	0.0196108	0.013612	0.00528721		73.6	0.148749	0.148433	0.0534317	0.0557388	0.0153421	0.01824	0.00453999	0.00606944		73.6	0.0806291	0.0859542	0.0340594	0.0318451	0.0126677	0.0132587	0.00875133	0.00803601		73.6	0.0441401	0.0408541	0.0248142	0.0170599	0.0138322	0.00817981	0.00588668	0.0019239
	73.8	0.257295	0.25127	0.0966093	0.10216	0.0343495	0.0355756	0.0124308	0.0143303		73.8	0.165611	0.162147	0.0808067	0.0677542	0.0270585	0.019663	0.0130528	0.00530142		73.8	0.149275	0.148808	0.0536301	0.0558866	0.0153778	0.0182892	0.00443718	0.00608589		73.8	0.0808503	0.0861718	0.0337918	0.0319296	0.0126893	0.0132944	0.00952225	0.00805779		73.8	0.0439762	0.0409408	0.0250247	0.0171023	0.0139149	0.0082012	0.00614556	0.00192901
	74	0.258478	0.25187	0.0975775	0.102425	0.0343826	0.0356707	0.0125389	0.014369		74	0.166218	0.162527	0.0806712	0.0679286	0.0274397	0.0197152	0.0132094	0.00531564		74	0.149186	0.149183	0.0537373	0.0560345	0.0149689	0.0183383	0.00382201	0.00610234		74	0.080793	0.0863893	0.0334236	0.0320141	0.0121313	0.0133302	0.00983155	0.00807957		74	0.0438686	0.0410274	0.0250373	0.0171446	0.013999	0.00822258	0.00696875	0.00193412
	74.2	0.259285	0.25247	0.0979631	0.102691	0.034945	0.0357658	0.0123401	0.0144076		74.2	0.165973	0.162906	0.0803677	0.0681029	0.0269446	0.0197674	0.0127468	0.00532985		74.2	0.149858	0.149558	0.0542779	0.0561823	0.0154488	0.0183875	0.00408403	0.00611879		74.2	0.0812191	0.0866067	0.0338694	0.0320986	0.0129269	0.0133659	0.0104607	0.00810135		74.2	0.0436735	0.0411139	0.0242541	0.017187	0.0133926	0.00824395	0.00655463	0.00193924
	74.4	0.259926	0.25307	0.0984446	0.102957	0.0351319	0.0358609	0.0117341	0.0144463		74.4	0.166682	0.163286	0.0805296	0.0682772	0.0275384	0.0198196	0.0132524	0.00534407		74.4	0.150981	0.149932	0.0550256	0.05633	0.0154347	0.0184366	0.0040747	0.00613524		74.4	0.0813963	0.0868241	0.0337509	0.0321831	0.0133093	0.0134017	0.01071	0.00812313		74.4	0.0435076	0.0412003	0.0239408	0.0172293	0.0134228	0.00826532	0.00679702	0.00194435
	74.6	0.260951	0.253669	0.0991375	0.103222	0.0352032	0.035956	0.0117799	0.0144849		74.6	0.167368	0.163664	0.0809023	0.0684514	0.0277525	0.0198717	0.0133451	0.00535828		74.6	0.151287	0.150306	0.0552854	0.0564778	0.0161467	0.0184858	0.00456529	0.00615169		74.6	0.0823489	0.0870413	0.0339638	0.0322676	0.0140652	0.0134374	0.011483	0.00814491		74.6	0.0429744	0.0412865	0.0230907	0.0172716	0.0127416	0.00828669	0.00592313	0.00194946
	74.8	0.262238	0.254267	0.100232	0.103487	0.0357618	0.036051	0.0120652	0.0145236		74.8	0.167359	0.164043	0.0809968	0.0686256	0.0279172	0.0199239	0.0134383	0.00537249		74.8	0.151795	0.15068	0.0556204	0.0566255	0.0162998	0.018535	0.00458892	0.00616813		74.8	0.0824148	0.0872585	0.0339353	0.0323521	0.0140335	0.0134732	0.0123216	0.00816669		74.8	0.0426075	0.0413727	0.0225777	0.0173139	0.0125756	0.00830805	0.00570813	0.00195458
	75	0.263023	0.254866	0.100995	0.103753	0.0360047	0.0361461	0.012387	0.0145622		75	0.168247	0.164421	0.0820234	0.0687997	0.0287147	0.019976	0.0133085	0.0053867		75	0.152598	0.151054	0.0555418	0.0567733	0.0165093	0.0185841	0.00499581	0.00618458		75	0.0833415	0.0874755	0.0345669	0.0324365	0.0149263	0.0135089	0.0133791	0.00818847		75	0.0422669	0.0414588	0.0220264	0.0173562	0.0129916	0.00832941	0.00569624	0.00195969
	75.2	0.263756	0.255464	0.102048	0.104018	0.0360596	0.0362411	0.0127305	0.0146009		75.2	0.168485	0.164799	0.0824084	0.0689738	0.0288768	0.0200282	0.0135424	0.00540091		75.2	0.152851	0.151428	0.0560207	0.056921	0.0166268	0.0186333	0.00482033	0.00620103		75.2	0.0839135	0.0876925	0.0349998	0.032521	0.01527	0.0135446	0.0140186	0.00821024		75.2	0.0421843	0.0415447	0.0221923	0.0173984	0.012719	0.00835076	0.00518144	0.0019648
	75.4	0.263769	0.256061	0.102541	0.104283	0.0357754	0.0363362	0.0125289	0.0146395		75.4	0.167503	0.165177	0.0821845	0.0691479	0.028793	0.0200804	0.0125156	0.00541512		75.4	0.15211	0.151802	0.0552081	0.0570686	0.0158139	0.0186824	0.00407861	0.00621747		75.4	0.0843433	0.0879095	0.0351177	0.0326054	0.0153372	0.0135804	0.0140319	0.00823202		75.4	0.0421265	0.0416305	0.0224939	0.0174406	0.0130443	0.00837211	0.00499041	0.00196991
	75.6	0.26344	0.256658	0.102981	0.104548	0.0355427	0.0364312	0.0121132	0.0146782		75.6	0.167275	0.165555	0.0822761	0.0693219	0.028797	0.0201325	0.0121848	0.00542933		75.6	0.152638	0.152176	0.0554811	0.0572163	0.016127	0.0187316	0.00473689	0.00623392		75.6	0.0853605	0.0881263	0.0355046	0.0326899	0.0160858	0.0136161	0.0148034	0.0082538		75.6	0.042585	0.0417162	0.0228517	0.0174829	0.0128643	0.00839346	0.00443131	0.00197502
	75.8	0.263976	0.257255	0.103305	0.104813	0.0352935	0.0365263	0.0120163	0.0147168		75.8	0.167606	0.165932	0.0824307	0.0694958	0.0289203	0.0201846	0.0118176	0.00544354		75.8	0.152646	0.152549	0.0560934	0.057364	0.0158919	0.0187807	0.00508106	0.00625037		75.8	0.0856242	0.0883431	0.0354873	0.0327743	0.0157353	0.0136518	0.0148414	0.00827558		75.8	0.0426695	0.0418019	0.0227649	0.017525	0.013077	0.0084148	0.00480335	0.00198012
	76	0.26463	0.257851	0.103361	0.105078	0.0353394	0.0366213	0.0114333	0.0147555		76	0.167511	0.166309	0.0824327	0.0696697	0.0288611	0.0202368	0.0113905	0.00545774		76	0.152663	0.152922	0.0561924	0.0575116	0.0153555	0.0188299	0.00512396	0.00626681		76	0.0850383	0.0885597	0.035886	0.0328587	0.0154026	0.0136876	0.0142846	0.00829735		76	0.0435217	0.0418873	0.0229761	0.0175672	0.0138711	0.00843613	0.0049617	0.00198523
	76.2	0.264942	0.258447	0.103466	0.105343	0.0353795	0.0367163	0.0112677	0.0147941		76.2	0.168423	0.166685	0.0826433	0.0698435	0.0288645	0.0202889	0.0115646	0.00547195		76.2	0.153727	0.153295	0.0565864	0.0576592	0.0157089	0.018879	0.0053148	0.00628326		76.2	0.0849967	0.0887763	0.03663	0.0329431	0.015359	0.0137233	0.0140266	0.00831913		76.2	0.0434318	0.0419727	0.0227046	0.0176093	0.0138871	0.00845746	0.00505166	0.00199034
	76.4	0.265384	0.259043	0.103816	0.105608	0.035474	0.0368113	0.0116555	0.0148328		76.4	0.168421	0.167062	0.0822929	0.0700173	0.0286254	0.020341	0.0111673	0.00548616		76.4	0.154194	0.153668	0.0567084	0.0578068	0.0156522	0.0189282	0.0051604	0.0062997		76.4	0.0861661	0.0889928	0.0373916	0.0330275	0.0156953	0.013759	0.0141566	0.00834091		76.4	0.0438982	0.042058	0.0228884	0.0176515	0.014124	0.00847879	0.00525489	0.00199545
	76.6	0.266144	0.259638	0.104634	0.105873	0.0355534	0.0369063	0.0123513	0.0148714		76.6	0.168327	0.167438	0.0826776	0.0701911	0.0283651	0.0203931	0.0110009	0.00550036		76.6	0.154931	0.154041	0.0569686	0.0579544	0.0157957	0.0189773	0.00502277	0.00631615		76.6	0.0855969	0.0892092	0.0378059	0.0331119	0.0158229	0.0137948	0.0141002	0.00836268		76.6	0.0440472	0.0421432	0.0234329	0.0176936	0.014175	0.00850011	0.00533587	0.00200055
	76.8	0.266261	0.260233	0.104725	0.106138	0.0357955	0.0370013	0.012155	0.0149101		76.8	0.168138	0.167813	0.0829069	0.0703648	0.0283707	0.0204452	0.0107293	0.00551456		76.8	0.155545	0.154414	0.0571951	0.0581019	0.0159852	0.0190264	0.00465621	0.00633259		76.8	0.0851547	0.0894256	0.0375535	0.0331962	0.0158831	0.0138305	0.0133222	0.00838446		76.8	0.0435991	0.0422282	0.0235564	0.0177357	0.014186	0.00852143	0.00473312	0.00200566
	77	0.267058	0.260827	0.105322	0.106403	0.0362545	0.0370963	0.0130872	0.0149487		77	0.168096	0.168189	0.082737	0.0705385	0.0282	0.0204973	0.0104579	0.00552877		77	0.156038	0.154786	0.0573237	0.0582494	0.0157893	0.0190756	0.00457027	0.00634904		77	0.0853874	0.0896418	0.0375142	0.0332806	0.0160549	0.0138662	0.0126116	0.00840623		77	0.0445618	0.0423132	0.0238838	0.0177777	0.0144492	0.00854274	0.00481163	0.00201076
	77.2	0.26743	0.261421	0.104671	0.106667	0.035821	0.0371913	0.0131418	0.0149873		77.2	0.169215	0.168564	0.0825424	0.070712	0.0283007	0.0205494	0.0101175	0.00554297		77.2	0.15628	0.155159	0.056994	0.0583969	0.0150458	0.0191247	0.00390361	0.00636548		77.2	0.0857576	0.089858	0.0379131	0.0333649	0.0158396	0.0139019	0.0124912	0.00842801		77.2	0.0442298	0.042398	0.0241984	0.0178198	0.0138038	0.00856405	0.00444705	0.00201587
	77.4	0.268012	0.262015	0.104295	0.106932	0.0354892	0.0372862	0.0131889	0.015026		77.4	0.169836	0.168939	0.0824766	0.0708856	0.0279458	0.0206015	0.00948528	0.00555717		77.4	0.157018	0.155531	0.0564703	0.0585444	0.0149105	0.0191738	0.00378381	0.00638193		77.4	0.0858206	0.0900741	0.0376643	0.0334493	0.01583	0.0139377	0.0122069	0.00844978		77.4	0.0437832	0.0424828	0.0239631	0.0178618	0.0134645	0.00858536	0.00439747	0.00202097
	77.6	0.26891	0.262608	0.104036	0.107197	0.0353183	0.0373812	0.0138664	0.0150646		77.6	0.170223	0.169313	0.0830604	0.0710591	0.0276448	0.0206536	0.00880654	0.00557137		77.6	0.157457	0.155903	0.0564706	0.0586919	0.0151727	0.0192229	0.00368423	0.00639837		77.6	0.0855177	0.0902901	0.0376684	0.0335336	0.015345	0.0139734	0.0124642	0.00847156		77.6	0.0427491	0.0425674	0.0234161	0.0179038	0.0128655	0.00860666	0.00401834	0.00202607
	77.8	0.269814	0.263201	0.10499	0.107461	0.0349376	0.0374762	0.0136164	0.0151033		77.8	0.170843	0.169687	0.0830069	0.0712326	0.0278059	0.0207057	0.00956052	0.00558557		77.8	0.157869	0.156275	0.05709	0.0588394	0.015526	0.0192721	0.00446702	0.00641482		77.8	0.0859483	0.0905061	0.0381186	0.0336179	0.015434	0.0140091	0.0128242	0.00849333		77.8	0.0422202	0.0426519	0.0234425	0.0179458	0.0124813	0.00862795	0.00402179	0.00203118
	78	0.270843	0.263793	0.105315	0.107726	0.0354111	0.0375711	0.0139418	0.0151419		78	0.171043	0.170061	0.0831895	0.071406	0.0275458	0.0207577	0.00987111	0.00559977		78	0.158116	0.156647	0.0574822	0.0589868	0.0154399	0.0193212	0.00398589	0.00643126		78	0.0860857	0.0907219	0.0381279	0.0337022	0.0153778	0.0140448	0.0127868	0.00851511		78	0.0419839	0.0427363	0.0233922	0.0179878	0.0118278	0.00864924	0.00382467	0.00203628
	78.2	0.272259	0.264385	0.105472	0.10799	0.0364199	0.0376661	0.0146138	0.0151805		78.2	0.171743	0.170435	0.0840778	0.0715794	0.0276126	0.0208098	0.0105922	0.00561397		78.2	0.158597	0.157018	0.0577482	0.0591342	0.0156309	0.0193703	0.00421159	0.0064477		78.2	0.0858383	0.0909377	0.0382555	0.0337865	0.0154731	0.0140805	0.0127443	0.00853688		78.2	0.0420719	0.0428206	0.0230642	0.0180297	0.0113783	0.00867053	0.00384144	0.00204138
	78.4	0.272999	0.264977	0.106077	0.108254	0.0366467	0.037761	0.0149314	0.0152192		78.4	0.172595	0.170809	0.0844616	0.0717527	0.0277402	0.0208619	0.0110066	0.00562816		78.4	0.158607	0.15739	0.0572786	0.0592816	0.0149913	0.0194194	0.00425901	0.00646415		78.4	0.0863702	0.0911533	0.0383579	0.0338708	0.0158859	0.0141163	0.013342	0.00855865		78.4	0.0423145	0.0429048	0.023612	0.0180716	0.0113171	0.00869181	0.0045327	0.00204648
	78.6	0.2742	0.265568	0.10679	0.108518	0.0371902	0.0378559	0.015823	0.0152578		78.6	0.172831	0.171182	0.0845025	0.071926	0.0272286	0.0209139	0.0106957	0.00564236		78.6	0.158903	0.157761	0.0573028	0.059429	0.0156856	0.0194686	0.00480675	0.00648059		78.6	0.0866812	0.0913689	0.0381486	0.0339551	0.0157629	0.014152	0.0141152	0.00858043		78.6	0.0423926	0.0429889	0.0236121	0.0181135	0.0107234	0.00871309	0.00409483	0.00205158
	78.8	0.274923	0.266159	0.107616	0.108783	0.0375031	0.0379509	0.0162206	0.0152965		78.8	0.173	0.171554	0.0852422	0.0720992	0.0272813	0.020966	0.0108514	0.00565656		78.8	0.159449	0.158133	0.0570653	0.0595763	0.015803	0.0195177	0.00523322	0.00649703		78.8	0.0868199	0.0915845	0.0383079	0.0340394	0.0158305	0.0141877	0.0148707	0.0086022		78.8	0.0423635	0.0430728	0.0231651	0.0181554	0.0105292	0.00873436	0.00389751	0.00205668
	79	0.275509	0.266749	0.108066	0.109047	0.038003	0.0380458	0.0162978	0.0153351		79	0.173698	0.171927	0.0852713	0.0722724	0.0269073	0.021018	0.011087	0.00567075		79	0.159123	0.158504	0.0571368	0.0597237	0.0157921	0.0195668	0.00545289	0.00651347		79	0.0872073	0.0917999	0.0383291	0.0341236	0.0156725	0.0142234	0.0148564	0.00862397		79	0.0419198	0.0431567	0.022951	0.0181973	0.0106987	0.00875563	0.00391945	0.00206178
	79.2	0.275736	0.267339	0.108228	0.109311	0.0378869	0.0381407	0.0158233	0.0153737		79.2	0.173498	0.172299	0.0847214	0.0724455	0.0261306	0.0210701	0.010732	0.00568495		79.2	0.159092	0.158875	0.0575407	0.059871	0.0157829	0.0196159	0.00539861	0.00652992		79.2	0.0875673	0.0920153	0.0379327	0.0342078	0.0159058	0.0142591	0.0143756	0.00864574		79.2	0.0419093	0.0432405	0.0226152	0.0182391	0.0101758	0.0087769	0.00295964	0.00206688
	79.4	0.276425	0.267929	0.108334	0.109575	0.0378398	0.0382356	0.0154498	0.0154124		79.4	0.173277	0.172671	0.0847181	0.0726186	0.0260685	0.0211221	0.0107198	0.00569914		79.4	0.159248	0.159245	0.0573721	0.0600183	0.0160733	0.019665	0.00598871	0.00654636		79.4	0.0875775	0.0922305	0.0375528	0.0342921	0.0154884	0.0142948	0.0135103	0.00866751		79.4	0.0416033	0.0433241	0.0224056	0.018281	0.0103914	0.00879816	0.0025258	0.00207198
	79.6	0.277175	0.268518	0.108781	0.109839	0.038403	0.0383305	0.0155102	0.015451		79.6	0.173671	0.173043	0.0850059	0.0727916	0.0266152	0.0211741	0.0114054	0.00571333		79.6	0.160443	0.159616	0.0582439	0.0601656	0.0169302	0.0197141	0.00715758	0.0065628		79.6	0.0879418	0.0924457	0.0378647	0.0343763	0.015734	0.0143305	0.0137609	0.00868929		79.6	0.0421969	0.0434076	0.023158	0.0183227	0.0106915	0.00881941	0.00277526	0.00207707
	79.8	0.27748	0.269107	0.108522	0.110103	0.0380301	0.0384254	0.0144961	0.0154896		79.8	0.174199	0.173414	0.0853855	0.0729646	0.0270048	0.0212261	0.0119725	0.00572752		79.8	0.160687	0.159986	0.0583528	0.0603128	0.0162026	0.0197632	0.006818	0.00657924		79.8	0.0884349	0.0926608	0.0379882	0.0344605	0.0154265	0.0143662	0.0141552	0.00871106		79.8	0.0424534	0.0434911	0.0234692	0.0183645	0.0112766	0.00884066	0.00349858	0.00208217
	80	0.278099	0.269695	0.108971	0.110367	0.0389683	0.0385203	0.0142843	0.0155283		80	0.174318	0.173785	0.0853698	0.0731375	0.0271947	0.0212781	0.0122761	0.00574171		80	0.160905	0.160357	0.0582293	0.0604601	0.0162546	0.0198123	0.00631702	0.00659568		80	0.0883285	0.0928759	0.0377904	0.0345447	0.0151524	0.0144019	0.0138604	0.00873283		80	0.0432158	0.0435744	0.0241183	0.0184063	0.0121526	0.00886191	0.00373166	0.00208727
	80.2	0.278521	0.270283	0.109445	0.110631	0.0393177	0.0386152	0.0147115	0.0155669		80.2	0.17514	0.174156	0.0849063	0.0733104	0.0271147	0.0213302	0.0124454	0.0057559		80.2	0.16176	0.160727	0.0583758	0.0606073	0.0163647	0.0198614	0.00583514	0.00661212		80.2	0.0885986	0.0930908	0.0377217	0.0346289	0.0156557	0.0144376	0.0137646	0.0087546		80.2	0.042785	0.0436576	0.023988	0.0184481	0.0124151	0.00888315	0.00362557	0.00209236
	80.4	0.278918	0.270871	0.110099	0.110894	0.0395882	0.03871	0.0146157	0.0156055		80.4	0.175104	0.174527	0.0848255	0.0734832	0.026862	0.0213822	0.0120059	0.00577009		80.4	0.162838	0.161097	0.0586731	0.0607545	0.0171031	0.0199105	0.00629017	0.00662856		80.4	0.0890888	0.0933057	0.0376987	0.0347131	0.0159649	0.0144733	0.0140012	0.00877637		80.4	0.0433125	0.0437407	0.0247548	0.0184898	0.0131976	0.00890439	0.00426539	0.00209746
	80.6	0.279736	0.271458	0.111096	0.111158	0.040175	0.0388049	0.0149511	0.0156441		80.6	0.1752	0.174897	0.0847412	0.073656	0.0269935	0.0214342	0.0116594	0.00578428		80.6	0.163289	0.161467	0.0586065	0.0609017	0.0174544	0.0199596	0.00599992	0.00664501		80.6	0.0893411	0.0935205	0.0377297	0.0347972	0.0165943	0.014509	0.0143658	0.00879814		80.6	0.0431111	0.0438237	0.0241068	0.0185315	0.0128589	0.00892562	0.00411246	0.00210255
	80.8	0.279809	0.272045	0.111945	0.111422	0.0409688	0.0388997	0.0151275	0.0156828		80.8	0.175189	0.175267	0.0841889	0.0738288	0.0270401	0.0214861	0.0108609	0.00579847		80.8	0.163588	0.161837	0.0584684	0.0610488	0.0171931	0.0200087	0.00544478	0.00666145		80.8	0.0901392	0.0937352	0.0376256	0.0348814	0.0169353	0.0145447	0.0143052	0.00881991		80.8	0.0433988	0.0439066	0.0242341	0.0185732	0.0129913	0.00894685	0.00355217	0.00210764
	81	0.281197	0.272631	0.113165	0.111685	0.0416364	0.0389946	0.0160467	0.0157214		81	0.175598	0.175637	0.0836723	0.0740015	0.0272872	0.0215381	0.0105572	0.00581265		81	0.163851	0.162206	0.0584141	0.061196	0.0175451	0.0200578	0.00522954	0.00667789		81	0.0903649	0.0939498	0.0371282	0.0349655	0.0169206	0.0145804	0.0141057	0.00884168		81	0.0440549	0.0439894	0.0239767	0.0186148	0.0131699	0.00896808	0.00404686	0.00211274
	81.2	0.282043	0.273218	0.113438	0.111949	0.0411575	0.0390894	0.0157663	0.01576		81.2	0.175815	0.176006	0.0832355	0.0741741	0.0272041	0.0215901	0.00982851	0.00582684		81.2	0.164627	0.162576	0.0589211	0.0613431	0.0177879	0.0201069	0.00515239	0.00669433		81.2	0.0904745	0.0941643	0.0372621	0.0350497	0.0168933	0.0146161	0.0144621	0.00886345		81.2	0.0436112	0.0440721	0.023251	0.0186565	0.012771	0.0089893	0.00297038	0.00211783
	81.4	0.282656	0.273803	0.113581	0.112212	0.0410076	0.0391843	0.0154279	0.0157986		81.4	0.176521	0.176375	0.0839013	0.0743467	0.0277881	0.0216421	0.0100253	0.00584103		81.4	0.165265	0.162945	0.0594083	0.0614902	0.0178968	0.020156	0.00556399	0.00671077		81.4	0.090671	0.0943788	0.0366007	0.0351338	0.0171419	0.0146518	0.0147096	0.00888522		81.4	0.0429684	0.0441547	0.0223565	0.0186981	0.0125684	0.00901051	0.00244719	0.00212292
	81.6	0.283255	0.274388	0.113511	0.112475	0.0406032	0.0392791	0.0156771	0.0158373		81.6	0.177085	0.176744	0.084388	0.0745193	0.0283399	0.021694	0.0106441	0.00585521		81.6	0.165611	0.163314	0.0599611	0.0616373	0.01808	0.020205	0.00561703	0.0067272		81.6	0.0907003	0.0945932	0.0367288	0.0352179	0.016858	0.0146875	0.0146809	0.00890698		81.6	0.0427505	0.0442372	0.0221146	0.0187397	0.0123419	0.00903172	0.00176267	0.00212801
	81.8	0.283396	0.274973	0.112809	0.112739	0.0398096	0.0393739	0.0144996	0.0158759		81.8	0.17768	0.177112	0.0846074	0.0746918	0.0288775	0.021746	0.0114349	0.00586939		81.8	0.166045	0.163683	0.0603928	0.0617844	0.0183923	0.0202541	0.00582399	0.00674364		81.8	0.0907453	0.0948075	0.0371876	0.035302	0.0163476	0.0147232	0.0147156	0.00892875		81.8	0.0434745	0.0443195	0.0227387	0.0187813	0.0130964	0.00905293	0.00187009	0.0021331
	82	0.283485	0.275558	0.112269	0.113002	0.0393311	0.0394687	0.0143641	0.0159145		82	0.178345	0.177481	0.0850734	0.0748642	0.0293629	0.021798	0.0113929	0.00588358		82	0.166127	0.164052	0.0605575	0.0619314	0.0180744	0.0203032	0.00533932	0.00676008		82	0.090854	0.0950217	0.0374645	0.0353861	0.0162175	0.0147589	0.0143812	0.00895052		82	0.0440642	0.0444018	0.0223841	0.0188228	0.0129636	0.00907413	0.00195682	0.00213819
	82.2	0.283961	0.276142	0.112268	0.113265	0.03895	0.0395635	0.0147889	0.0159531		82.2	0.17932	0.177849	0.0856351	0.0750367	0.0297758	0.0218499	0.0117945	0.00589776		82.2	0.166065	0.164421	0.0604845	0.0620784	0.017926	0.0203523	0.00540692	0.00677652		82.2	0.0911435	0.0952358	0.0384788	0.0354702	0.0161106	0.0147945	0.014781	0.00897229		82.2	0.0448718	0.0444839	0.0226127	0.0188644	0.0133346	0.00909533	0.00263634	0.00214328
	82.4	0.284437	0.276726	0.112275	0.113528	0.0387107	0.0396583	0.0142829	0.0159917		82.4	0.179794	0.178216	0.085156	0.075209	0.0296809	0.0219019	0.0115967	0.00591194		82.4	0.1661	0.16479	0.0605913	0.0622255	0.0184723	0.0204014	0.00596624	0.00679296		82.4	0.0915993	0.0954498	0.0390284	0.0355542	0.0165235	0.0148302	0.0152507	0.00899405		82.4	0.0449202	0.044566	0.0226214	0.0189059	0.0132709	0.00911653	0.0026992	0.00214837
	82.6	0.285443	0.277309	0.112105	0.113791	0.0386063	0.0397531	0.0140961	0.0160303		82.6	0.180333	0.178584	0.0857908	0.0753813	0.0298582	0.0219538	0.0116548	0.00592612		82.6	0.166938	0.165158	0.0616531	0.0623724	0.0196362	0.0204504	0.00688519	0.0068094		82.6	0.0915921	0.0956638	0.0394991	0.0356383	0.0166087	0.0148659	0.0155694	0.00901582		82.6	0.0448507	0.0446479	0.0222899	0.0189474	0.0132953	0.00913771	0.00225053	0.00215346
	82.8	0.286055	0.277892	0.112105	0.114055	0.0381939	0.0398479	0.0137204	0.016069		82.8	0.180458	0.178951	0.0860185	0.0755536	0.0299521	0.0220057	0.011764	0.0059403		82.8	0.167615	0.165526	0.0619793	0.0625194	0.0197284	0.0204995	0.00706947	0.00682584		82.8	0.0923976	0.0958777	0.040316	0.0357223	0.0171733	0.0149016	0.0164162	0.00903759		82.8	0.0446885	0.0447297	0.0220177	0.0189889	0.0132298	0.0091589	0.0024363	0.00215855
	83	0.286261	0.278475	0.111759	0.114317	0.0378272	0.0399427	0.013248	0.0161076		83	0.180189	0.179318	0.0854936	0.0757258	0.0292521	0.0220577	0.0119299	0.00595448		83	0.168304	0.165895	0.0629919	0.0626664	0.0203309	0.0205486	0.00754913	0.00684227		83	0.0926899	0.0960915	0.0405369	0.0358064	0.0171658	0.0149373	0.0161835	0.00905935		83	0.0441384	0.0448115	0.0219015	0.0190304	0.0132411	0.00918008	0.00219944	0.00216363
	83.2	0.286634	0.279057	0.111292	0.11458	0.0375558	0.0400374	0.0131439	0.0161462		83.2	0.180059	0.179684	0.0857993	0.075898	0.0292384	0.0221096	0.0118504	0.00596865		83.2	0.169039	0.166263	0.0632569	0.0628133	0.0202531	0.0205976	0.0082538	0.00685871		83.2	0.0927698	0.0963052	0.0405502	0.0358904	0.0176714	0.0149729	0.0159355	0.00908112		83.2	0.0441671	0.0448931	0.0219281	0.0190718	0.0128206	0.00920126	0.00202394	0.00216872
	83.4	0.287622	0.279639	0.110707	0.114843	0.0375076	0.0401322	0.0129138	0.0161848		83.4	0.180259	0.180051	0.0866212	0.0760701	0.0297916	0.0221615	0.0126045	0.00598283		83.4	0.16994	0.166631	0.0632577	0.0629602	0.020484	0.0206467	0.00887348	0.00687515		83.4	0.0930418	0.0965189	0.041337	0.0359744	0.0175665	0.0150086	0.0156761	0.00910289		83.4	0.0440433	0.0449746	0.0230477	0.0191132	0.0127399	0.00922243	0.00279776	0.0021738
	83.6	0.287918	0.28022	0.110658	0.115106	0.037076	0.040227	0.0128334	0.0162234		83.6	0.180203	0.180417	0.0871715	0.0762422	0.0300781	0.0222134	0.0128624	0.00599701		83.6	0.170343	0.166998	0.0631698	0.0631071	0.0206083	0.0206958	0.00890285	0.00689158		83.6	0.0941348	0.0967324	0.0417989	0.0360584	0.0176837	0.0150443	0.0162145	0.00912465		83.6	0.0445999	0.045056	0.0239928	0.0191547	0.0131266	0.0092436	0.00368285	0.00217889
	83.8	0.288459	0.280801	0.110279	0.115369	0.0374686	0.0403217	0.0127265	0.016262		83.8	0.180556	0.180782	0.0878648	0.0764142	0.0304306	0.0222653	0.0133863	0.00601118		83.8	0.170972	0.167366	0.0626211	0.063254	0.0202233	0.0207448	0.00880051	0.00690802		83.8	0.0945192	0.0969459	0.042361	0.0361424	0.0182263	0.01508	0.0167354	0.00914642		83.8	0.0439101	0.0451373	0.024055	0.019196	0.0129612	0.00926476	0.00368189	0.00218397
	84	0.289604	0.281382	0.110993	0.115631	0.038774	0.0404165	0.0139146	0.0163006		84	0.1805	0.181148	0.0878698	0.0765862	0.0302938	0.0223172	0.0130615	0.00602536		84	0.171556	0.167733	0.062368	0.0634008	0.0204931	0.0207939	0.00873767	0.00692446		84	0.0938589	0.0971593	0.0410396	0.0362264	0.0174568	0.0151156	0.0155964	0.00916818		84	0.0439064	0.0452186	0.0243999	0.0192374	0.0128076	0.00928592	0.00380487	0.00218906
	84.2	0.289662	0.281962	0.111159	0.115894	0.0387419	0.0405112	0.0141006	0.0163392		84.2	0.18057	0.181513	0.087738	0.0767581	0.0299515	0.0223691	0.0124879	0.00603953		84.2	0.172177	0.168101	0.0625745	0.0635477	0.020352	0.020843	0.00894022	0.00694089		84.2	0.0942237	0.0973726	0.0412428	0.0363104	0.017514	0.0151513	0.0153105	0.00918994		84.2	0.0439985	0.0452996	0.0246939	0.0192788	0.0130421	0.00930707	0.00458815	0.00219414
	84.4	0.290625	0.282542	0.111161	0.116157	0.0393478	0.0406059	0.0141335	0.0163779		84.4	0.180481	0.181878	0.087985	0.07693	0.0301599	0.022421	0.0125	0.0060537		84.4	0.172548	0.168468	0.0624487	0.0636945	0.0209434	0.020892	0.00901285	0.00695733		84.4	0.0949852	0.0975859	0.0413739	0.0363944	0.0176763	0.015187	0.0155715	0.00921171		84.4	0.0446937	0.0453807	0.0252413	0.0193201	0.0131583	0.00932822	0.00587208	0.00219922
	84.6	0.292144	0.283121	0.112205	0.116419	0.0404975	0.0407006	0.0144356	0.0164165		84.6	0.180555	0.182242	0.0878031	0.0771019	0.0300539	0.0224729	0.0124227	0.00606788		84.6	0.172263	0.168835	0.0620537	0.0638413	0.0203656	0.0209411	0.00839401	0.00697377		84.6	0.0952407	0.097799	0.0413864	0.0364783	0.0177409	0.0152226	0.0156685	0.00923347		84.6	0.044895	0.0454615	0.0253443	0.0193614	0.0126193	0.00934937	0.00581857	0.00220431
	84.8	0.292681	0.2837	0.112892	0.116682	0.0413045	0.0407954	0.0150536	0.0164551		84.8	0.180559	0.182607	0.0870086	0.0772737	0.029202	0.0225247	0.0118098	0.00608205		84.8	0.172685	0.169202	0.0624544	0.0639881	0.0203752	0.0209901	0.00863848	0.0069902		84.8	0.0951962	0.0980121	0.0401211	0.0365622	0.017514	0.0152583	0.0147224	0.00925524		84.8	0.0446188	0.0455423	0.0255117	0.0194027	0.0124116	0.00937051	0.00545811	0.00220939
	85	0.29393	0.284279	0.11268	0.116944	0.0412367	0.0408901	0.0155294	0.0164937		85	0.181239	0.182971	0.0871824	0.0774454	0.0297324	0.0225766	0.0122209	0.00609622		85	0.173229	0.169568	0.0626722	0.0641348	0.0210002	0.0210392	0.00855316	0.00700664		85	0.094996	0.0982251	0.0392839	0.0366462	0.0173056	0.015294	0.014601	0.009277		85	0.0446576	0.045623	0.025313	0.019444	0.0123301	0.00939164	0.00524315	0.00221447
	85.2	0.294568	0.284857	0.113127	0.117206	0.0405783	0.0409848	0.0156243	0.0165323		85.2	0.181793	0.183334	0.0872628	0.0776171	0.0296688	0.0226285	0.0121914	0.00611039		85.2	0.173554	0.169935	0.0628031	0.0642816	0.0209013	0.0210882	0.00854976	0.00702307		85.2	0.0952739	0.098438	0.0387856	0.0367301	0.0173943	0.0153296	0.0141292	0.00929876		85.2	0.044756	0.0457036	0.0254376	0.0194852	0.0127025	0.00941277	0.00470908	0.00221955
	85.4	0.294284	0.285435	0.113074	0.117469	0.0402228	0.0410795	0.015465	0.0165709		85.4	0.182639	0.183698	0.0880801	0.0777888	0.0304019	0.0226803	0.0126233	0.00612455		85.4	0.173808	0.170302	0.0627575	0.0644283	0.0207509	0.0211373	0.00834681	0.00703951		85.4	0.0951476	0.0986508	0.0383008	0.036814	0.0172569	0.0153653	0.0136875	0.00932052		85.4	0.0450092	0.0457841	0.0254208	0.0195264	0.0122991	0.0094339	0.00472896	0.00222463
	85.6	0.29402	0.286013	0.113504	0.117731	0.0398772	0.0411741	0.0154361	0.0166095		85.6	0.183021	0.184061	0.0882289	0.0779603	0.030344	0.0227322	0.0125609	0.00613872		85.6	0.173632	0.170668	0.0621287	0.064575	0.0201201	0.0211863	0.00755658	0.00705594		85.6	0.0949937	0.0988636	0.0382286	0.0368979	0.0171982	0.015401	0.0131416	0.00934229		85.6	0.0453758	0.0458644	0.0254053	0.0195676	0.0126698	0.00945502	0.00472767	0.00222971
	85.8	0.294293	0.28659	0.113581	0.117993	0.0399688	0.0412688	0.01537	0.0166481		85.8	0.183681	0.184424	0.0885198	0.0781319	0.0306789	0.022784	0.0125932	0.00615289		85.8	0.173755	0.171034	0.0623235	0.0647217	0.0201616	0.0212353	0.00737505	0.00707237		85.8	0.0945204	0.0990763	0.0380113	0.0369818	0.01683	0.0154366	0.0130727	0.00936405		85.8	0.0463918	0.0459447	0.025821	0.0196088	0.013156	0.00947614	0.00516944	0.00223479
	86	0.294429	0.287167	0.113979	0.118255	0.0400842	0.0413635	0.0152695	0.0166867		86	0.184549	0.184787	0.0890516	0.0783034	0.0308525	0.0228359	0.0129105	0.00616706		86	0.174084	0.1714	0.0628464	0.0648683	0.0203877	0.0212844	0.00777813	0.00708881		86	0.0947494	0.0992889	0.0388741	0.0370657	0.0173009	0.0154723	0.0133262	0.00938581		86	0.0469575	0.0460249	0.0255647	0.01965	0.0129759	0.00949726	0.0053579	0.00223986
	86.2	0.294783	0.287743	0.114565	0.118517	0.0401494	0.0414582	0.0153616	0.0167253		86.2	0.185249	0.185149	0.0893175	0.0784749	0.0308103	0.0228877	0.012792	0.00618122		86.2	0.174317	0.171766	0.0630883	0.065015	0.0206957	0.0213334	0.00776318	0.00710524		86.2	0.0941264	0.0995014	0.0387153	0.0371496	0.0173484	0.0155079	0.0130165	0.00940757		86.2	0.0472814	0.0461049	0.0260242	0.0196911	0.0135822	0.00951837	0.00578424	0.00224494
	86.4	0.295632	0.288319	0.114984	0.118779	0.0402113	0.0415528	0.0147129	0.0167639		86.4	0.186181	0.185511	0.089667	0.0786463	0.0310033	0.0229395	0.0131312	0.00619539		86.4	0.175097	0.172132	0.0638419	0.0651616	0.0215475	0.0213824	0.00806778	0.00712168		86.4	0.0941986	0.0997138	0.0391922	0.0372334	0.017281	0.0155436	0.0132002	0.00942933		86.4	0.0473594	0.0461849	0.0259138	0.0197323	0.0137056	0.00953947	0.00572834	0.00225002
	86.6	0.296247	0.288895	0.115944	0.119041	0.0403283	0.0416475	0.0149393	0.0168025		86.6	0.187042	0.185873	0.0907021	0.0788177	0.0311484	0.0229913	0.0129471	0.00620955		86.6	0.175483	0.172497	0.0640378	0.0653082	0.0213781	0.0214315	0.00788909	0.00713811		86.6	0.0945506	0.0999262	0.03988	0.0373173	0.0179282	0.0155792	0.0138833	0.00945109		86.6	0.0472251	0.0462648	0.0256795	0.0197734	0.0136927	0.00956057	0.00542969	0.00225509
	86.8	0.296965	0.28947	0.117161	0.119303	0.0403294	0.0417421	0.0149653	0.0168411		86.8	0.18705	0.186234	0.0906459	0.078989	0.0310044	0.0230431	0.013084	0.00622371		86.8	0.175762	0.172863	0.0638837	0.0654548	0.0212164	0.0214805	0.00699215	0.00715454		86.8	0.0953777	0.100138	0.0401264	0.0374011	0.0180038	0.0156149	0.0147364	0.00947285		86.8	0.0471944	0.0463445	0.0256128	0.0198145	0.0137321	0.00958167	0.00520079	0.00226017
	87	0.297506	0.290045	0.117812	0.119565	0.0401099	0.0418367	0.0153822	0.0168797		87	0.186748	0.186596	0.0909503	0.0791602	0.030413	0.023095	0.0124875	0.00623788		87	0.176307	0.173228	0.0645002	0.0656014	0.0217136	0.0215295	0.00738204	0.00717098		87	0.0949876	0.100351	0.0401375	0.0374849	0.0176704	0.0156505	0.0146862	0.00949461		87	0.0476806	0.0464242	0.0258581	0.0198555	0.0138335	0.00960276	0.00541576	0.00226524
	87.2	0.298517	0.290619	0.118184	0.119827	0.0405935	0.0419314	0.0162136	0.0169183		87.2	0.186986	0.186957	0.0916121	0.0793315	0.0307498	0.0231468	0.0123309	0.00625204		87.2	0.176055	0.173593	0.0642062	0.0657479	0.0211827	0.0215786	0.00715602	0.00718741		87.2	0.095113	0.100563	0.0404482	0.0375687	0.0183031	0.0156862	0.014683	0.00951637		87.2	0.0481473	0.0465037	0.02631	0.0198966	0.0140945	0.00962385	0.0061272	0.00227032
	87.4	0.299026	0.291193	0.118422	0.120088	0.040061	0.042026	0.0161357	0.0169569		87.4	0.187693	0.187317	0.0926615	0.0795026	0.031207	0.0231986	0.0130517	0.0062662		87.4	0.176239	0.173958	0.0637573	0.0658944	0.0208902	0.0216276	0.00690037	0.00720384		87.4	0.0956357	0.100775	0.0412773	0.0376525	0.0183357	0.0157218	0.0150318	0.00953813		87.4	0.0476923	0.0465831	0.0262684	0.0199376	0.0138478	0.00964494	0.00587113	0.00227539
	87.6	0.299144	0.291767	0.11903	0.12035	0.0407469	0.0421206	0.016904	0.0169955		87.6	0.187836	0.187678	0.0929992	0.0796738	0.0317489	0.0232504	0.013065	0.00628036		87.6	0.176716	0.174323	0.0639451	0.066041	0.0211635	0.0216766	0.00691032	0.00722027		87.6	0.0962006	0.100987	0.0419428	0.0377363	0.0186796	0.0157575	0.0151346	0.00955989		87.6	0.0474431	0.0466625	0.0256455	0.0199786	0.0139566	0.00966601	0.00571654	0.00228046
	87.8	0.299669	0.29234	0.119409	0.120611	0.0414199	0.0422152	0.0172842	0.0170341		87.8	0.188064	0.188038	0.0935927	0.0798448	0.0322907	0.0233021	0.0134004	0.00629452		87.8	0.177483	0.174688	0.0639871	0.0661874	0.0211401	0.0217256	0.00702314	0.0072367		87.8	0.0959549	0.101199	0.0419708	0.0378201	0.0191018	0.0157931	0.0156447	0.00958165		87.8	0.0465333	0.0467417	0.0246382	0.0200196	0.0130344	0.00968709	0.00457263	0.00228554
	88	0.300169	0.292913	0.119659	0.120873	0.0412959	0.0423098	0.0171343	0.0170727		88	0.187834	0.188398	0.0939218	0.0800159	0.032424	0.0233539	0.0131129	0.00630867		88	0.177663	0.175052	0.0647207	0.0663339	0.0216117	0.0217746	0.00727179	0.00725314		88	0.0961351	0.10141	0.0413325	0.0379039	0.0184546	0.0158288	0.0154259	0.00960341		88	0.0464474	0.0468209	0.0246403	0.0200606	0.0129388	0.00970816	0.00483014	0.00229061
	88.2	0.300533	0.293486	0.119394	0.121134	0.0409183	0.0424044	0.0166365	0.0171112		88.2	0.18741	0.188757	0.0936507	0.0801869	0.0320978	0.0234057	0.0128397	0.00632283		88.2	0.177625	0.175417	0.064979	0.0664804	0.0219096	0.0218236	0.00727	0.00726957		88.2	0.0974637	0.101622	0.0423067	0.0379876	0.0189611	0.0158644	0.0162814	0.00962517		88.2	0.0462005	0.0468999	0.0245091	0.0201016	0.0127973	0.00972923	0.00493368	0.00229568
	88.4	0.302042	0.294058	0.119559	0.121396	0.04133	0.042499	0.0169189	0.0171498		88.4	0.187944	0.189116	0.0929942	0.0803578	0.0322146	0.0234575	0.0135822	0.00633699		88.4	0.177743	0.175781	0.0647971	0.0666268	0.0217389	0.0218727	0.00680085	0.007286		88.4	0.0977909	0.101834	0.0418294	0.0380714	0.0190572	0.0159	0.0164782	0.00964693		88.4	0.0455812	0.0469789	0.0242841	0.0201425	0.0122697	0.00975029	0.00439626	0.00230075
	88.6	0.302409	0.29463	0.119724	0.121657	0.0417972	0.0425936	0.0165944	0.0171884		88.6	0.188149	0.189476	0.0926387	0.0805287	0.0321401	0.0235092	0.0133019	0.00635114		88.6	0.177751	0.176145	0.064566	0.0667732	0.0212759	0.0219217	0.00695588	0.00730243		88.6	0.098044	0.102045	0.0415919	0.0381551	0.0190317	0.0159357	0.0165008	0.00966868		88.6	0.0445447	0.0470577	0.0239881	0.0201834	0.0120107	0.00977134	0.00345587	0.00230582
	88.8	0.302989	0.295201	0.11974	0.121918	0.042131	0.0426882	0.0169611	0.017227		88.8	0.18838	0.189834	0.0920032	0.0806995	0.0323285	0.023561	0.0129667	0.0063653		88.8	0.177918	0.176509	0.0644684	0.0669196	0.0211503	0.0219707	0.00718232	0.00731886		88.8	0.0986987	0.102257	0.0412608	0.0382389	0.0193988	0.0159713	0.0163349	0.00969044		88.8	0.0440514	0.0471364	0.0235349	0.0202243	0.0122385	0.0097924	0.00318104	0.00231089
	89	0.303807	0.295772	0.119928	0.12218	0.0424853	0.0427827	0.0174623	0.0172656		89	0.188559	0.190193	0.0919669	0.0808703	0.032595	0.0236127	0.0129255	0.00637945		89	0.17822	0.176873	0.0638625	0.067066	0.0212343	0.0220197	0.00680223	0.00733529		89	0.0994354	0.102468	0.0411665	0.0383226	0.0193422	0.0160069	0.0163283	0.0097122		89	0.0444516	0.0472151	0.0240308	0.0202652	0.0125705	0.00981345	0.00361548	0.00231596
	89.2	0.304196	0.296343	0.120382	0.122441	0.0423311	0.0428773	0.0173902	0.0173042		89.2	0.189044	0.190551	0.0923392	0.0810411	0.0333775	0.0236645	0.0134661	0.00639361		89.2	0.178714	0.177237	0.0637761	0.0672124	0.0208186	0.0220687	0.00712631	0.00735172		89.2	0.0999771	0.102679	0.0415368	0.0384063	0.019739	0.0160426	0.0162464	0.00973396		89.2	0.0446473	0.0472936	0.0242955	0.020306	0.0126678	0.00983449	0.00372673	0.00232103
	89.4	0.304414	0.296913	0.121036	0.122702	0.0429085	0.0429718	0.0171338	0.0173428		89.4	0.188673	0.190909	0.0921672	0.0812118	0.0331228	0.0237162	0.01286	0.00640776		89.4	0.179457	0.1776	0.0642872	0.0673587	0.0207265	0.0221177	0.00723347	0.00736815		89.4	0.100533	0.102891	0.0421357	0.03849	0.0202926	0.0160782	0.0165886	0.00975571		89.4	0.0447572	0.047372	0.023906	0.0203469	0.0120476	0.00985553	0.00329912	0.00232609
	89.6	0.305154	0.297483	0.121307	0.122963	0.0438149	0.0430664	0.0173523	0.0173814		89.6	0.189123	0.191266	0.0914992	0.0813824	0.0324073	0.023768	0.0130415	0.00642191		89.6	0.179885	0.177964	0.0645363	0.067505	0.0205427	0.0221667	0.00697724	0.00738458		89.6	0.101056	0.103102	0.042087	0.0385737	0.0204047	0.0161138	0.0167646	0.00977747		89.6	0.0452985	0.0474503	0.0245798	0.0203877	0.0130175	0.00987657	0.00356549	0.00233116
	89.8	0.306155	0.298053	0.121449	0.123224	0.0445181	0.0431609	0.0170869	0.0174199		89.8	0.190039	0.191624	0.0913904	0.081553	0.0325729	0.0238197	0.0133085	0.00643606		89.8	0.180452	0.178327	0.0648062	0.0676513	0.0208992	0.0222157	0.00725267	0.00740101		89.8	0.101247	0.103313	0.0423491	0.0386574	0.0205079	0.0161495	0.0166336	0.00979922		89.8	0.0459352	0.0475286	0.0247815	0.0204285	0.0129124	0.0098976	0.00307263	0.00233623
	90	0.30699	0.298622	0.121593	0.123485	0.0448444	0.0432555	0.0168015	0.0174585		90	0.190766	0.191981	0.0916876	0.0817236	0.0326419	0.0238714	0.013979	0.00645021		90	0.181046	0.17869	0.0651108	0.0677976	0.0210583	0.0222647	0.00769609	0.00741744		90	0.101328	0.103524	0.0426364	0.038741	0.0205978	0.0161851	0.0165636	0.00982098		90	0.045567	0.0476067	0.0243878	0.0204693	0.0126508	0.00991862	0.00270702	0.00234129
	90.2	0.30787	0.29919	0.121684	0.123746	0.0449512	0.04335	0.0168557	0.0174971		90.2	0.191855	0.192338	0.0913962	0.0818941	0.0327823	0.0239231	0.0139693	0.00646436		90.2	0.181192	0.179053	0.0655807	0.0679439	0.0212204	0.0223137	0.00762251	0.00743387		90.2	0.101599	0.103735	0.0427359	0.0388247	0.0207373	0.0162207	0.0160341	0.00984273		90.2	0.0460866	0.0476847	0.0244732	0.02051	0.0128786	0.00993965	0.00263411	0.00234636
	90.4	0.309367	0.299759	0.122591	0.124007	0.0450505	0.0434445	0.0168842	0.0175357		90.4	0.192273	0.192694	0.0912422	0.0820646	0.0323278	0.0239748	0.0141197	0.00647851		90.4	0.181599	0.179416	0.0658531	0.0680901	0.021267	0.0223627	0.00721397	0.0074503		90.4	0.102483	0.103945	0.043215	0.0389083	0.0207654	0.0162563	0.0163616	0.00986449		90.4	0.0465539	0.0477626	0.0244698	0.0205507	0.0131826	0.00996066	0.00238642	0.00235142
	90.6	0.310641	0.300327	0.123817	0.124267	0.0460626	0.043539	0.0176066	0.0175742		90.6	0.192611	0.193051	0.0913668	0.082235	0.0322818	0.0240266	0.0141726	0.00649266		90.6	0.181375	0.179779	0.0658902	0.0682363	0.0207661	0.0224117	0.00685709	0.00746673		90.6	0.102574	0.104156	0.0429404	0.038992	0.0207828	0.016292	0.0163008	0.00988624		90.6	0.0469796	0.0478405	0.0246926	0.0205915	0.0134906	0.00998168	0.00245261	0.00235649
	90.8	0.312385	0.300894	0.123989	0.124528	0.0460074	0.0436335	0.0179153	0.0176128		90.8	0.192359	0.193406	0.0915235	0.0824054	0.0318829	0.0240782	0.0137647	0.0065068		90.8	0.181436	0.180141	0.0660172	0.0683825	0.0204461	0.0224606	0.00621883	0.00748315		90.8	0.102589	0.104367	0.0425451	0.0390756	0.0202785	0.0163276	0.016002	0.009908		90.8	0.047469	0.0479182	0.0251206	0.0206322	0.0137409	0.0100027	0.00283191	0.00236155
	91	0.313423	0.301462	0.123803	0.124789	0.0460545	0.043728	0.0182658	0.0176514		91	0.192494	0.193762	0.0921024	0.0825757	0.0316417	0.0241299	0.0135898	0.00652095		91	0.181736	0.180504	0.0668752	0.0685287	0.0204899	0.0225096	0.00660393	0.00749958		91	0.10201	0.104577	0.0424607	0.0391592	0.0196973	0.0163632	0.0153668	0.00992975		91	0.0482754	0.0479958	0.0256152	0.0206728	0.0140281	0.0100237	0.0036638	0.00236661
	91.2	0.314154	0.302029	0.124188	0.125049	0.046114	0.0438225	0.0183818	0.01769		91.2	0.193321	0.194118	0.0930026	0.082746	0.0322036	0.0241816	0.01431	0.0065351		91.2	0.181712	0.180866	0.0670646	0.0686749	0.0205279	0.0225586	0.00626467	0.00751601		91.2	0.102207	0.104788	0.0422585	0.0392428	0.0197233	0.0163988	0.0151353	0.00995151		91.2	0.0486855	0.0480734	0.0253517	0.0207135	0.0143246	0.0100447	0.00366932	0.00237168
	91.4	0.314991	0.302595	0.124145	0.12531	0.0454912	0.043917	0.0178492	0.0177286		91.4	0.193864	0.194473	0.0937645	0.0829162	0.0324441	0.0242333	0.014945	0.00654924		91.4	0.182383	0.181228	0.0668388	0.068821	0.0204044	0.0226076	0.00619949	0.00753244		91.4	0.102048	0.104998	0.0422339	0.0393264	0.019386	0.0164344	0.0148292	0.00997326		91.4	0.0488739	0.0481508	0.0254179	0.0207541	0.0147698	0.0100657	0.00376473	0.00237674
	91.6	0.315405	0.303161	0.12408	0.12557	0.0455967	0.0440115	0.0175268	0.0177671		91.6	0.193649	0.194828	0.0939332	0.0830864	0.0316457	0.024285	0.0145154	0.00656338		91.6	0.183281	0.18159	0.0677721	0.0689671	0.0212043	0.0226566	0.00646109	0.00754886		91.6	0.101898	0.105209	0.0426962	0.03941	0.0193168	0.0164701	0.0149062	0.00999501		91.6	0.0494558	0.0482281	0.0253406	0.0207948	0.0152269	0.0100867	0.00433402	0.0023818
	91.8	0.315974	0.303727	0.123564	0.125831	0.0448723	0.0441059	0.0166703	0.0178057		91.8	0.193449	0.195182	0.0940461	0.0832565	0.0314467	0.0243367	0.0149949	0.00657753		91.8	0.183105	0.181952	0.0679958	0.0691133	0.0209714	0.0227056	0.00640609	0.00756529		91.8	0.102098	0.105419	0.0426665	0.0394936	0.0191434	0.0165057	0.0152754	0.0100168		91.8	0.0496553	0.0483053	0.0254868	0.0208354	0.0153961	0.0101077	0.0043673	0.00238686
	92	0.316738	0.304292	0.122843	0.126091	0.0446555	0.0442004	0.0160787	0.0178443		92	0.193648	0.195537	0.0944305	0.0834266	0.031747	0.0243883	0.0153213	0.00659167		92	0.183355	0.182314	0.0688098	0.0692593	0.0214011	0.0227545	0.00700747	0.00758172		92	0.101896	0.105629	0.0424516	0.0395771	0.018398	0.0165413	0.0143448	0.0100385		92	0.0497093	0.0483825	0.0262	0.020876	0.0155961	0.0101286	0.00515899	0.00239192
	92.2	0.316874	0.304857	0.12271	0.126351	0.0446843	0.0442948	0.0157572	0.0178828		92.2	0.194101	0.195891	0.0947075	0.0835966	0.0322483	0.02444	0.0156878	0.00660581		92.2	0.18289	0.182676	0.0682962	0.0694054	0.0205639	0.0228035	0.00641031	0.00759815		92.2	0.102241	0.105839	0.0430618	0.0396607	0.0185783	0.0165769	0.0147428	0.0100603		92.2	0.0494487	0.0484595	0.0264049	0.0209165	0.0154235	0.0101496	0.00517264	0.00239698
	92.4	0.317012	0.305422	0.123088	0.126612	0.0449993	0.0443893	0.0161289	0.0179214		92.4	0.194858	0.196245	0.0948374	0.0837666	0.0326531	0.0244916	0.0156757	0.00661995		92.4	0.183187	0.183037	0.0683154	0.0695515	0.019995	0.0228525	0.00591948	0.00761457		92.4	0.102205	0.106049	0.0429699	0.0397442	0.0182296	0.0166125	0.0145899	0.010082		92.4	0.0489772	0.0485364	0.026272	0.0209571	0.0152389	0.0101706	0.00489861	0.00240204
	92.6	0.31712	0.305986	0.123229	0.126872	0.0451609	0.0444837	0.0162469	0.01796		92.6	0.195216	0.196598	0.0954864	0.0839366	0.0330341	0.0245433	0.0153104	0.00663409		92.6	0.183275	0.183398	0.0685203	0.0696975	0.019645	0.0229014	0.00610974	0.007631		92.6	0.102306	0.106259	0.0432925	0.0398277	0.0181263	0.0166481	0.0144633	0.0101038		92.6	0.0487578	0.0486132	0.0261339	0.0209976	0.0152688	0.0101916	0.00496954	0.0024071
	92.8	0.317589	0.30655	0.124229	0.127132	0.044941	0.0445782	0.0165634	0.0179985		92.8	0.195491	0.196951	0.0954558	0.0841065	0.0329789	0.0245949	0.0153126	0.00664823		92.8	0.183508	0.18376	0.0685573	0.0698435	0.0198711	0.0229504	0.006058	0.00764742		92.8	0.102409	0.106469	0.0437136	0.0399113	0.0179439	0.0166837	0.0146104	0.0101255		92.8	0.0488295	0.04869	0.0262581	0.0210381	0.0149563	0.0102125	0.00525066	0.00241215
	93	0.317497	0.307113	0.124965	0.127392	0.0450039	0.0446726	0.0166565	0.0180371		93	0.195819	0.197304	0.0960615	0.0842763	0.0332908	0.0246466	0.0156602	0.00666237		93	0.183968	0.184121	0.0682869	0.0699895	0.0199207	0.0229994	0.005992	0.00766385		93	0.101865	0.106679	0.0438716	0.0399948	0.0178028	0.0167193	0.0143005	0.0101473		93	0.0487397	0.0487666	0.0262893	0.0210786	0.0140882	0.0102335	0.00536162	0.00241721
	93.2	0.318099	0.307676	0.125604	0.127652	0.0447224	0.044767	0.0168561	0.0180757		93.2	0.196764	0.197657	0.0965335	0.0844461	0.0339799	0.0246982	0.0161941	0.0066765		93.2	0.185056	0.184481	0.0687733	0.0701355	0.0201206	0.0230483	0.00637115	0.00768027		93.2	0.102068	0.106889	0.0453343	0.0400783	0.0184447	0.0167549	0.0148745	0.010169		93.2	0.0485047	0.0488431	0.0258734	0.0211191	0.0140041	0.0102545	0.00453875	0.00242227
	93.4	0.31832	0.308239	0.126206	0.127912	0.04454	0.0448614	0.0166988	0.0181142		93.4	0.196793	0.198009	0.096378	0.0846159	0.033395	0.0247498	0.0160267	0.00669064		93.4	0.18597	0.184842	0.0693574	0.0702814	0.0205895	0.0230973	0.00663719	0.0076967		93.4	0.102674	0.107098	0.0456225	0.0401617	0.0185665	0.0167905	0.0150051	0.0101908		93.4	0.0486328	0.0489196	0.0257635	0.0211595	0.0140899	0.0102754	0.00417671	0.00242732
	93.6	0.318689	0.308801	0.126321	0.128172	0.0446552	0.0449558	0.0169657	0.0181528		93.6	0.197954	0.198362	0.0966546	0.0847856	0.0335035	0.0248014	0.0165203	0.00670478		93.6	0.186318	0.185203	0.0694995	0.0704274	0.0209271	0.0231462	0.00673195	0.00771312		93.6	0.103115	0.107308	0.0459776	0.0402452	0.0183588	0.0168261	0.0155077	0.0102125		93.6	0.0484721	0.0489959	0.0257168	0.0211999	0.0135389	0.0102963	0.00392301	0.00243238
	93.8	0.319132	0.309363	0.12663	0.128432	0.0450373	0.0450502	0.0168749	0.0181914		93.8	0.198512	0.198714	0.0964476	0.0849553	0.033892	0.0248531	0.016145	0.00671891		93.8	0.186747	0.185563	0.0695212	0.0705733	0.0213064	0.0231952	0.00686025	0.00772955		93.8	0.102961	0.107517	0.045674	0.0403287	0.0186869	0.0168617	0.0158293	0.0102343		93.8	0.0476864	0.0490722	0.0245697	0.0212403	0.0120976	0.0103173	0.00297641	0.00243743
	94	0.319341	0.309925	0.126484	0.128691	0.0451452	0.0451446	0.0171789	0.01823		94	0.19844	0.199065	0.096188	0.0851249	0.0340315	0.0249047	0.0162179	0.00673304		94	0.187184	0.185924	0.0701009	0.0707192	0.0216894	0.0232441	0.0071208	0.00774597		94	0.103	0.107727	0.045426	0.0404121	0.0187167	0.0168973	0.0163308	0.010256		94	0.0479208	0.0491483	0.0242464	0.0212807	0.0119062	0.0103382	0.00307284	0.00244249
	94.2	0.319673	0.310486	0.126583	0.128951	0.045198	0.045239	0.0170392	0.0182685		94.2	0.198813	0.199416	0.0955592	0.0852945	0.034229	0.0249562	0.0157213	0.00674718		94.2	0.18703	0.186284	0.0703485	0.0708651	0.0217971	0.0232931	0.00729159	0.0077624		94.2	0.103336	0.107936	0.045053	0.0404956	0.0190342	0.0169329	0.0163934	0.0102778		94.2	0.0488987	0.0492243	0.0245088	0.0213211	0.0122858	0.0103592	0.00322022	0.00244754
	94.4	0.320528	0.311047	0.127671	0.129211	0.0457392	0.0453334	0.0174637	0.0183071		94.4	0.199099	0.199768	0.096038	0.085464	0.0345795	0.0250079	0.0156607	0.00676131		94.4	0.187303	0.186644	0.0698355	0.0710109	0.0221072	0.023342	0.00694338	0.00777882		94.4	0.103259	0.108145	0.0445784	0.040579	0.0189658	0.0169685	0.0168519	0.0102995		94.4	0.0485946	0.0493003	0.0245569	0.0213615	0.0124031	0.0103801	0.00273428	0.00245259
	94.6	0.321227	0.311607	0.128057	0.12947	0.0462324	0.0454278	0.0173323	0.0183456		94.6	0.199203	0.200118	0.0961982	0.0856335	0.0347643	0.0250594	0.0152654	0.00677544		94.6	0.187515	0.187004	0.0694709	0.0711568	0.0218988	0.023391	0.00651872	0.00779525		94.6	0.103334	0.108354	0.0437642	0.0406624	0.0185968	0.0170041	0.0170596	0.0103213		94.6	0.0489329	0.0493761	0.024981	0.0214018	0.012128	0.010401	0.00275412	0.00245764
	94.8	0.321878	0.312167	0.127649	0.12973	0.0453788	0.0455221	0.0169493	0.0183842		94.8	0.199683	0.200469	0.0968716	0.0858029	0.0352262	0.025111	0.0149593	0.00678957		94.8	0.187468	0.187363	0.0690913	0.0713026	0.0219699	0.0234399	0.00626622	0.00781167		94.8	0.103178	0.108563	0.0431236	0.0407459	0.0186725	0.0170397	0.0167743	0.010343		94.8	0.0491829	0.0494519	0.0250619	0.0214421	0.0118343	0.0104219	0.00254084	0.0024627
	95	0.322549	0.312727	0.128101	0.12999	0.0452692	0.0456165	0.0168245	0.0184227		95	0.200166	0.200819	0.0977594	0.0859723	0.0357104	0.0251626	0.0152507	0.0068037		95	0.187411	0.187723	0.0693648	0.0714484	0.0220248	0.0234889	0.00611722	0.00782809		95	0.103244	0.108772	0.0427944	0.0408293	0.0180614	0.0170753	0.0167928	0.0103648		95	0.0499976	0.0495275	0.025378	0.0214824	0.0120385	0.0104429	0.00282609	0.00246775
	95.2	0.322922	0.313286	0.128306	0.130249	0.0450931	0.0457108	0.0168111	0.0184613		95.2	0.199922	0.201169	0.0976729	0.0861416	0.0354677	0.0252142	0.0145594	0.00681783		95.2	0.187794	0.188083	0.0689287	0.0715942	0.0223192	0.0235378	0.00560133	0.00784452		95.2	0.103659	0.108981	0.0421654	0.0409127	0.0180089	0.0171109	0.0164637	0.0103865		95.2	0.0502819	0.0496031	0.0252682	0.0215227	0.0124159	0.0104638	0.00302283	0.0024728
	95.4	0.323657	0.313845	0.1278	0.130508	0.0446283	0.0458052	0.0164177	0.0184999		95.4	0.199207	0.201519	0.0975189	0.0863109	0.0349224	0.0252657	0.0144094	0.00683196		95.4	0.188411	0.188442	0.0688766	0.0717399	0.02214	0.0235868	0.00562167	0.00786094		95.4	0.103872	0.10919	0.0422414	0.040996	0.0181243	0.0171465	0.0162785	0.0104083		95.4	0.0509158	0.0496785	0.0262289	0.0215629	0.0136024	0.0104847	0.00408665	0.00247785
	95.6	0.323996	0.314404	0.127445	0.130768	0.0449414	0.0458995	0.0158162	0.0185384		95.6	0.19912	0.201868	0.0977356	0.0864802	0.0345323	0.0253173	0.0140876	0.00684609		95.6	0.188488	0.188801	0.0691159	0.0718857	0.0219503	0.0236357	0.00550086	0.00787736		95.6	0.103966	0.109399	0.0428144	0.0410794	0.0180752	0.0171821	0.0156748	0.01043		95.6	0.0506385	0.0497539	0.0258074	0.0216031	0.0138725	0.0105056	0.00429029	0.0024829
	95.8	0.324569	0.314962	0.127292	0.131027	0.0450638	0.0459938	0.0157257	0.018577		95.8	0.198987	0.202218	0.0980728	0.0866494	0.0349672	0.0253688	0.0148033	0.00686021		95.8	0.189052	0.18916	0.0696048	0.0720314	0.0218952	0.0236846	0.00556076	0.00789378		95.8	0.104217	0.109607	0.042289	0.0411628	0.0176884	0.0172176	0.0146012	0.0104518		95.8	0.0507517	0.0498292	0.0267704	0.0216434	0.014766	0.0105265	0.00473093	0.00248794
	96	0.324968	0.31552	0.126865	0.131286	0.0446891	0.0460882	0.0157851	0.0186155		96	0.199261	0.202567	0.0987025	0.0868185	0.0348476	0.0254204	0.0149997	0.00687434		96	0.189784	0.189519	0.0696217	0.0721771	0.0217265	0.0237335	0.00553076	0.00791021		96	0.103374	0.109816	0.041278	0.0412461	0.0174086	0.0172532	0.0136783	0.0104735		96	0.0512907	0.0499043	0.0273547	0.0216836	0.0150019	0.0105474	0.00525515	0.00249299
	96.2	0.324612	0.316077	0.126868	0.131545	0.0442177	0.0461825	0.0158114	0.0186541		96.2	0.199387	0.202915	0.0990305	0.0869876	0.0352649	0.025472	0.0144801	0.00688846		96.2	0.189785	0.189878	0.0691285	0.0723228	0.0205672	0.0237825	0.00476006	0.00792663		96.2	0.103742	0.110025	0.0416932	0.0413294	0.0180497	0.0172888	0.0138946	0.0104952		96.2	0.0509502	0.0499794	0.0273096	0.0217237	0.0148511	0.0105683	0.0048962	0.00249804
	96.4	0.325308	0.316635	0.127548	0.131804	0.0442827	0.0462768	0.0163194	0.0186926		96.4	0.199707	0.203264	0.0995191	0.0871567	0.0353062	0.0255235	0.0144999	0.00690259		96.4	0.190505	0.190236	0.0699599	0.0724685	0.0206128	0.0238314	0.0049002	0.00794305		96.4	0.103599	0.110233	0.0412489	0.0414128	0.0177342	0.0173244	0.0131397	0.010517		96.4	0.0505468	0.0500544	0.027021	0.0217639	0.0148925	0.0105892	0.00477266	0.00250309
	96.6	0.325894	0.317191	0.128254	0.132063	0.043666	0.0463711	0.0164979	0.0187312		96.6	0.199919	0.203612	0.0997301	0.0873257	0.0350256	0.025575	0.0145803	0.00691671		96.6	0.190724	0.190595	0.0706583	0.0726141	0.0202843	0.0238803	0.00559879	0.00795947		96.6	0.103454	0.110441	0.0410603	0.0414961	0.017843	0.0173599	0.012845	0.0105387		96.6	0.0501425	0.0501292	0.0272651	0.021804	0.0146342	0.01061	0.00446435	0.00250813
	96.8	0.326419	0.317748	0.128658	0.132322	0.0433371	0.0464654	0.0169549	0.0187697		96.8	0.199966	0.20396	0.0995831	0.0874946	0.0348236	0.0256265	0.014497	0.00693083		96.8	0.19089	0.190953	0.0709565	0.0727598	0.0204292	0.0239292	0.00559281	0.00797589		96.8	0.103815	0.11065	0.0412997	0.0415794	0.0179514	0.0173955	0.01249	0.0105605		96.8	0.0496197	0.050204	0.0265252	0.0218441	0.0143206	0.0106309	0.00450705	0.00251318
	97	0.327298	0.318304	0.129227	0.132581	0.0433619	0.0465597	0.0173407	0.0188083		97	0.200674	0.204307	0.10065	0.0876636	0.0354297	0.0256781	0.0155251	0.00694495		97	0.191711	0.191311	0.0711288	0.0729054	0.0203801	0.0239782	0.00606872	0.00799231		97	0.104077	0.110858	0.0425193	0.0416627	0.0188662	0.0174311	0.0127228	0.0105822		97	0.0492785	0.0502787	0.0260837	0.0218843	0.0139379	0.0106518	0.00434715	0.00251822
	97.2	0.328426	0.318859	0.130057	0.13284	0.0435883	0.0466539	0.0183089	0.0188468		97.2	0.201331	0.204654	0.100378	0.0878324	0.0345719	0.0257296	0.0153864	0.00695908		97.2	0.19345	0.19167	0.0723652	0.073051	0.0212277	0.0240271	0.00730917	0.00800873		97.2	0.104743	0.111066	0.0431052	0.041746	0.0190176	0.0174667	0.0128688	0.010604		97.2	0.0491526	0.0503533	0.0257549	0.0219243	0.0142019	0.0106727	0.00422714	0.00252327
	97.4	0.328623	0.319414	0.129865	0.133099	0.0431919	0.0467482	0.0182128	0.0188854		97.4	0.201223	0.205002	0.100686	0.0880013	0.0343584	0.0257811	0.0152163	0.0069732		97.4	0.193544	0.192027	0.0722764	0.0731965	0.0210351	0.024076	0.00726907	0.00802515		97.4	0.105437	0.111274	0.0434866	0.0418293	0.0194241	0.0175023	0.0129177	0.0106257		97.4	0.0494277	0.0504278	0.025946	0.0219644	0.0140494	0.0106935	0.00483398	0.00252831
	97.6	0.329221	0.319969	0.130328	0.133358	0.0435475	0.0468425	0.0185132	0.0189239		97.6	0.201272	0.205348	0.100769	0.08817	0.0345011	0.0258326	0.0151851	0.00698731		97.6	0.19463	0.192385	0.0732894	0.0733421	0.0216761	0.0241249	0.00793616	0.00804157		97.6	0.105759	0.111482	0.0441147	0.0419125	0.0195995	0.0175378	0.0134088	0.0106475		97.6	0.048987	0.0505022	0.0258341	0.0220044	0.0132512	0.0107144	0.00509115	0.00253335
	97.8	0.330466	0.320524	0.131039	0.133616	0.0443723	0.0469367	0.0188947	0.0189624		97.8	0.200964	0.205695	0.100133	0.0883388	0.0337466	0.0258841	0.0148109	0.00700143		97.8	0.194906	0.192743	0.0733997	0.0734876	0.0212884	0.0241738	0.00755707	0.00805799		97.8	0.105906	0.11169	0.0438954	0.0419958	0.0197649	0.0175734	0.0137848	0.0106692		97.8	0.0493839	0.0505765	0.0257478	0.0220445	0.0135018	0.0107353	0.00541963	0.0025384
	98	0.330898	0.321078	0.131099	0.133875	0.0438307	0.047031	0.019082	0.019001		98	0.201131	0.206041	0.10004	0.0885075	0.0338572	0.0259356	0.014999	0.00701555		98	0.195417	0.1931	0.0736289	0.0736331	0.0216442	0.0242227	0.00801374	0.00807441		98	0.106417	0.111898	0.0445579	0.042079	0.0199423	0.017609	0.0143899	0.0106909		98	0.0498156	0.0506507	0.0263311	0.0220845	0.0141177	0.0107561	0.0056737	0.00254344
	98.2	0.331733	0.321632	0.132047	0.134133	0.044318	0.0471252	0.0190225	0.0190395		98.2	0.201804	0.206387	0.0998564	0.0886761	0.0340805	0.0259871	0.0148354	0.00702967		98.2	0.195609	0.193458	0.0735535	0.0737787	0.0213279	0.0242716	0.00845665	0.00809083		98.2	0.106581	0.112105	0.0447324	0.0421622	0.0200786	0.0176445	0.01483	0.0107127		98.2	0.0498157	0.0507248	0.0268923	0.0221245	0.0142994	0.010777	0.00575139	0.00254848
	98.4	0.332416	0.322185	0.132361	0.134392	0.0444565	0.0472195	0.018607	0.0190781		98.4	0.202029	0.206733	0.0994179	0.0888447	0.0338917	0.0260385	0.0144595	0.00704378		98.4	0.196283	0.193815	0.0737342	0.0739241	0.0219403	0.0243206	0.00832143	0.00810725		98.4	0.107402	0.112313	0.0454605	0.0422455	0.0204615	0.0176801	0.016093	0.0107344		98.4	0.0498749	0.0507988	0.026941	0.0221644	0.0139967	0.0107978	0.00519637	0.00255352
	98.6	0.332833	0.322738	0.132514	0.13465	0.0443222	0.0473137	0.018313	0.0191166		98.6	0.201966	0.207078	0.0989911	0.0890132	0.0331204	0.02609	0.0140192	0.0070579		98.6	0.19617	0.194172	0.0739661	0.0740696	0.0219502	0.0243695	0.00851627	0.00812367		98.6	0.108062	0.112521	0.0457174	0.0423287	0.0203833	0.0177156	0.0163352	0.0107562		98.6	0.0500041	0.0508727	0.0274551	0.0222044	0.0136953	0.0108186	0.00522408	0.00255856
	98.8	0.333352	0.323291	0.132344	0.134909	0.0443883	0.0474079	0.0183886	0.0191552		98.8	0.203032	0.207423	0.0993825	0.0891817	0.0336372	0.0261415	0.0145437	0.00707201		98.8	0.195799	0.194529	0.0738728	0.074215	0.0219307	0.0244184	0.00858436	0.00814009		98.8	0.108739	0.112728	0.0462566	0.0424119	0.0208309	0.0177512	0.016232	0.0107779		98.8	0.0497664	0.0509465	0.0273493	0.0222443	0.0136638	0.0108395	0.00498642	0.0025636
	99	0.334576	0.323843	0.132465	0.135167	0.0451329	0.0475021	0.018825	0.0191937		99	0.203635	0.207768	0.0997363	0.0893502	0.033737	0.0261929	0.0149969	0.00708613		99	0.196472	0.194886	0.0745631	0.0743604	0.0225516	0.0244673	0.00872562	0.00815651		99	0.109987	0.112935	0.0467497	0.0424951	0.0212097	0.0177868	0.0167753	0.0107997		99	0.0497873	0.0510203	0.0273992	0.0222842	0.0133936	0.0108603	0.00479185	0.00256864
	99.2	0.334756	0.324395	0.132333	0.135425	0.0450396	0.0475964	0.0185978	0.0192322		99.2	0.203614	0.208113	0.099108	0.0895186	0.0328929	0.0262444	0.0150014	0.00710024		99.2	0.196968	0.195242	0.0744427	0.0745059	0.0231662	0.0245162	0.0088649	0.00817293		99.2	0.110943	0.113143	0.0468798	0.0425783	0.0215431	0.0178223	0.0167071	0.0108214		99.2	0.0494488	0.0510939	0.0273685	0.0223241	0.0140041	0.0108811	0.00471718	0.00257368
	99.4	0.335233	0.324947	0.132589	0.135684	0.0455658	0.0476906	0.018273	0.0192708		99.4	0.20414	0.208457	0.099651	0.0896869	0.0330284	0.0262958	0.0156741	0.00711435		99.4	0.197339	0.195599	0.0742727	0.0746512	0.0231929	0.0245651	0.00839885	0.00818934		99.4	0.11072	0.11335	0.0473451	0.0426614	0.0216443	0.0178579	0.0170184	0.0108431		99.4	0.0493746	0.0511674	0.0275358	0.022364	0.0142488	0.010902	0.00443785	0.00257871
	99.6	0.336006	0.325498	0.132478	0.135942	0.0461911	0.0477848	0.0178512	0.0193093		99.6	0.204678	0.208802	0.0992696	0.0898552	0.0329177	0.0263473	0.0159282	0.00712846		99.6	0.198141	0.195955	0.074286	0.0747966	0.0234613	0.0246139	0.00851473	0.00820576		99.6	0.110434	0.113557	0.0471139	0.0427446	0.0214348	0.0178934	0.0160769	0.0108649		99.6	0.0495811	0.0512409	0.027562	0.0224038	0.0147396	0.0109228	0.00453416	0.00258375
	99.8	0.336496	0.326049	0.132257	0.1362	0.0463509	0.047879	0.017746	0.0193478		99.8	0.205272	0.209145	0.0999163	0.0900235	0.0330785	0.0263987	0.0171083	0.00714257		99.8	0.198877	0.196312	0.0747926	0.0749419	0.0238809	0.0246628	0.00850876	0.00822218		99.8	0.110308	0.113764	0.0468241	0.0428277	0.0214841	0.017929	0.0157918	0.0108866		99.8	0.0504239	0.0513142	0.0285099	0.0224436	0.0150815	0.0109436	0.00489598	0.00258879
	100	0.336852	0.326599	0.132241	0.136458	0.0462265	0.0479731	0.0175874	0.0193864		100	0.206069	0.209489	0.100748	0.0901917	0.0335787	0.0264502	0.0177884	0.00715668		100	0.199366	0.196668	0.0741857	0.0750873	0.0240726	0.0247117	0.00818808	0.0082386		100	0.109512	0.113971	0.0465302	0.0429109	0.0214872	0.0179645	0.0157616	0.0109084		100	0.0506985	0.0513875	0.0284874	0.0224835	0.0149932	0.0109644	0.00467686	0.00259382
	100.2	0.33689	0.327149	0.132711	0.136716	0.0464225	0.0480673	0.0170585	0.0194249		100.2	0.206281	0.209832	0.101262	0.0903599	0.0344582	0.0265016	0.0175819	0.00717079		100.2	0.199835	0.197024	0.0744785	0.0752326	0.0237406	0.0247606	0.00858927	0.00825501		100.2	0.110131	0.114178	0.0473208	0.042994	0.0219266	0.0180001	0.0162354	0.0109301		100.2	0.0508248	0.0514606	0.0284369	0.0225233	0.014927	0.0109852	0.00434024	0.00259886
	100.4	0.338009	0.327699	0.133715	0.136974	0.047148	0.0481615	0.0172105	0.0194635		100.4	0.20681	0.210175	0.101888	0.090528	0.0349001	0.026553	0.0176242	0.0071849		100.4	0.200113	0.19738	0.0747415	0.0753779	0.0242279	0.0248095	0.00888057	0.00827143		100.4	0.110262	0.114385	0.0472637	0.0430771	0.0215947	0.0180356	0.0162821	0.0109518		100.4	0.0507458	0.0515337	0.0283586	0.022563	0.0149017	0.011006	0.00386746	0.00260389
	100.6	0.33851	0.328248	0.13408	0.137232	0.0469473	0.0482556	0.0171935	0.019502		100.6	0.207221	0.210518	0.101816	0.0906961	0.0344306	0.0266044	0.0172385	0.00719901		100.6	0.200407	0.197735	0.0747431	0.0755231	0.02434	0.0248584	0.00839162	0.00828785		100.6	0.110391	0.114592	0.0470259	0.0431602	0.0218935	0.0180712	0.0161668	0.0109736		100.6	0.0506778	0.0516067	0.0280445	0.0226028	0.0143867	0.0110268	0.00294148	0.00260893
	100.8	0.33981	0.328797	0.134717	0.13749	0.0478696	0.0483498	0.0178659	0.0195405		100.8	0.207367	0.210861	0.102456	0.0908641	0.0347187	0.0266558	0.0169117	0.00721311		100.8	0.200773	0.198091	0.0746085	0.0756684	0.0245868	0.0249073	0.00818359	0.00830426		100.8	0.110926	0.114798	0.0477412	0.0432433	0.0215752	0.0181067	0.0157932	0.0109953		100.8	0.0510595	0.0516795	0.0274108	0.0226425	0.0144288	0.0110476	0.00289826	0.00261396
	101	0.340407	0.329346	0.135649	0.137747	0.0480478	0.0484439	0.0176778	0.019579		101	0.207727	0.211203	0.102973	0.0910321	0.0352201	0.0267072	0.0165362	0.00722722		101	0.201844	0.198446	0.074249	0.0758136	0.0250223	0.0249561	0.00864579	0.00832068		101	0.110579	0.115005	0.0481079	0.0433264	0.0214561	0.0181423	0.0157625	0.0110171		101	0.0519302	0.0517523	0.0277763	0.0226823	0.0146249	0.0110684	0.00343811	0.002619
	101.2	0.340807	0.329894	0.136883	0.138005	0.0487093	0.0485381	0.0179732	0.0196176		101.2	0.208235	0.211545	0.102853	0.0912	0.0351221	0.0267586	0.0164203	0.00724132		101.2	0.202651	0.198801	0.0745081	0.0759588	0.025471	0.025005	0.00895453	0.00833709		101.2	0.110047	0.115212	0.0475532	0.0434095	0.0211601	0.0181778	0.0151205	0.0110388		101.2	0.0522513	0.051825	0.0274046	0.022722	0.0147483	0.0110892	0.00372395	0.00262403
	101.4	0.340997	0.330442	0.137157	0.138263	0.0485975	0.0486322	0.017553	0.0196561		101.4	0.208021	0.211887	0.103143	0.0913679	0.0353904	0.02681	0.0159935	0.00725543		101.4	0.202999	0.199157	0.0744889	0.076104	0.0250109	0.0250539	0.00816565	0.00835351		101.4	0.109738	0.115418	0.0471743	0.0434925	0.0210378	0.0182134	0.0146652	0.0110605		101.4	0.0524239	0.0518976	0.0277969	0.0227616	0.0149116	0.0111099	0.00438553	0.00262906
	101.6	0.342071	0.330989	0.13798	0.13852	0.0488984	0.0487263	0.01794	0.0196946		101.6	0.208067	0.212228	0.103033	0.0915358	0.0349308	0.0268614	0.0157112	0.00726953		101.6	0.204198	0.199512	0.0756125	0.0762492	0.0251474	0.0251028	0.00831308	0.00836993		101.6	0.109927	0.115624	0.0466268	0.0435756	0.0205677	0.0182489	0.014641	0.0110823		101.6	0.0522004	0.0519701	0.0278007	0.0228013	0.0146792	0.0111307	0.00419181	0.00263409
	101.8	0.343027	0.331537	0.13882	0.138778	0.0488055	0.0488205	0.0180646	0.0197332		101.8	0.208681	0.212569	0.103368	0.0917036	0.0347256	0.0269128	0.0151502	0.00728363		101.8	0.204328	0.199866	0.0755237	0.0763944	0.0244068	0.0251516	0.00792065	0.00838634		101.8	0.110155	0.115831	0.0468049	0.0436587	0.0203638	0.0182844	0.0149688	0.011104		101.8	0.0525276	0.0520425	0.0283895	0.0228409	0.0154915	0.0111515	0.00488156	0.00263912
	102	0.342922	0.332083	0.138753	0.139035	0.0483577	0.0489146	0.0180051	0.0197717		102	0.208628	0.21291	0.103297	0.0918713	0.0347575	0.0269642	0.01443	0.00729773		102	0.205014	0.200221	0.0763784	0.0765395	0.0244987	0.0252005	0.00838236	0.00840276		102	0.109842	0.116037	0.0469615	0.0437417	0.01988	0.01832	0.0150601	0.0111258		102	0.0524808	0.0521148	0.0282162	0.0228806	0.0154683	0.0111722	0.00485723	0.00264415
	102.2	0.343188	0.33263	0.139222	0.139293	0.0485227	0.0490087	0.0177353	0.0198102		102.2	0.208835	0.213251	0.103342	0.092039	0.0344986	0.0270156	0.0139615	0.00731183		102.2	0.205554	0.200576	0.0765784	0.0766846	0.023977	0.0252494	0.00832501	0.00841917		102.2	0.110329	0.116243	0.0471051	0.0438247	0.0204317	0.0183555	0.0155772	0.0111475		102.2	0.0536159	0.0521871	0.0287981	0.0229202	0.0161015	0.011193	0.00515343	0.00264918
	102.4	0.344191	0.333176	0.138802	0.13955	0.0485535	0.0491028	0.0178781	0.0198487		102.4	0.208971	0.213592	0.102976	0.0922067	0.0342452	0.0270669	0.0138844	0.00732593		102.4	0.205004	0.20093	0.0769796	0.0768297	0.0237935	0.0252982	0.00788375	0.00843558		102.4	0.111159	0.116449	0.047337	0.0439077	0.0209423	0.018391	0.0160033	0.0111692		102.4	0.0533062	0.0522592	0.0284145	0.0229598	0.0157644	0.0112137	0.00485903	0.00265421
	102.6	0.344674	0.333721	0.139094	0.139807	0.0482941	0.0491969	0.0185267	0.0198872		102.6	0.209943	0.213932	0.103552	0.0923743	0.0340018	0.0271183	0.0141237	0.00734003		102.6	0.204336	0.201284	0.0770379	0.0769748	0.0237076	0.0253471	0.00834387	0.008452		102.6	0.11181	0.116655	0.0476285	0.0439907	0.0206713	0.0184266	0.0158897	0.011191		102.6	0.0527936	0.0523312	0.0285874	0.0229993	0.0158091	0.0112345	0.00508445	0.00265924
	102.8	0.34523	0.334267	0.138678	0.140065	0.048331	0.0492909	0.0183519	0.0199258		102.8	0.210983	0.214272	0.103977	0.0925419	0.0346196	0.0271696	0.0147535	0.00735413		102.8	0.204682	0.201639	0.0766909	0.0771199	0.023465	0.0253959	0.00804568	0.00846841		102.8	0.112567	0.116861	0.048106	0.0440737	0.0212085	0.0184621	0.0164574	0.0112127		102.8	0.0528082	0.0524032	0.0281265	0.0230389	0.0156696	0.0112552	0.00504855	0.00266427
	103	0.345463	0.334812	0.138419	0.140322	0.0482895	0.049385	0.0183132	0.0199643		103	0.211285	0.214611	0.104129	0.0927094	0.0347376	0.027221	0.0150274	0.00736823		103	0.20505	0.201993	0.0775526	0.0772649	0.0237527	0.0254448	0.00827678	0.00848483		103	0.113628	0.117067	0.0485447	0.0441567	0.0217738	0.0184976	0.0174237	0.0112344		103	0.0528507	0.052475	0.0277476	0.0230784	0.0149701	0.011276	0.00449846	0.00266929
	103.2	0.345184	0.335356	0.138487	0.140579	0.0479344	0.0494791	0.0179811	0.0200028		103.2	0.21145	0.214951	0.103827	0.0928769	0.0342213	0.0272723	0.0152133	0.00738233		103.2	0.204593	0.202346	0.0773972	0.0774099	0.0236913	0.0254937	0.00817914	0.00850124		103.2	0.114008	0.117273	0.048295	0.0442397	0.021779	0.0185332	0.0175867	0.0112562		103.2	0.0524738	0.0525468	0.0280519	0.0231179	0.015502	0.0112967	0.00457881	0.00267432
	103.4	0.345379	0.335901	0.138346	0.140836	0.0483672	0.0495732	0.0179259	0.0200413		103.4	0.212257	0.21529	0.103842	0.0930443	0.0348818	0.0273237	0.0160073	0.00739642		103.4	0.20476	0.2027	0.0773728	0.0775549	0.0240929	0.0255425	0.00791124	0.00851765		103.4	0.11387	0.117478	0.0484726	0.0443226	0.0221005	0.0185687	0.0177862	0.0112779		103.4	0.0525513	0.0526185	0.0280519	0.0231574	0.0151349	0.0113175	0.00454991	0.00267934
	103.6	0.34639	0.336444	0.138155	0.141093	0.0482313	0.0496672	0.0183013	0.0200798		103.6	0.212298	0.215629	0.103339	0.0932117	0.0347679	0.027375	0.0160463	0.00741052		103.6	0.204996	0.203054	0.0780618	0.0776999	0.0245404	0.0255914	0.00823175	0.00853407		103.6	0.114057	0.117684	0.048204	0.0444056	0.0220933	0.0186042	0.0173444	0.0112996		103.6	0.0524033	0.05269	0.0281479	0.0231969	0.0148463	0.0113382	0.00490419	0.00268437
	103.8	0.346376	0.336988	0.138543	0.14135	0.0483273	0.0497613	0.0182347	0.0201184		103.8	0.21281	0.215967	0.104066	0.093379	0.0353865	0.0274263	0.016528	0.00742461		103.8	0.204993	0.203407	0.0780401	0.0778449	0.0247032	0.0256402	0.00780647	0.00855048		103.8	0.11428	0.11789	0.0480295	0.0444885	0.0223376	0.0186397	0.0175493	0.0113214		103.8	0.0524311	0.0527615	0.0278378	0.0232363	0.0145203	0.0113589	0.00469438	0.00268939
	104	0.346223	0.337531	0.138756	0.141607	0.0478078	0.0498553	0.0185354	0.0201569		104	0.212684	0.216306	0.103909	0.0935463	0.0354783	0.0274776	0.0162671	0.0074387		104	0.205624	0.203761	0.0780476	0.0779898	0.0251207	0.0256891	0.00811144	0.00856689		104	0.113837	0.118095	0.0480809	0.0445714	0.0219599	0.0186753	0.0176059	0.0113431		104	0.0520096	0.0528329	0.0274436	0.0232758	0.0141673	0.0113796	0.0042796	0.00269442
	104.2	0.346511	0.338074	0.139094	0.141864	0.0476357	0.0499493	0.0185311	0.0201954		104.2	0.212682	0.216644	0.104084	0.0937135	0.0354155	0.0275289	0.0159365	0.0074528		104.2	0.205524	0.204114	0.0783133	0.0781348	0.0251358	0.0257379	0.008334	0.0085833		104.2	0.114276	0.1183	0.0483594	0.0446544	0.0218524	0.0187108	0.0175885	0.0113648		104.2	0.0521745	0.0529042	0.0272817	0.0233152	0.0140991	0.0114004	0.00385655	0.00269944
	104.4	0.347297	0.338616	0.139905	0.142121	0.0481017	0.0500434	0.0193504	0.0202339		104.4	0.212897	0.216981	0.104242	0.0938807	0.0352374	0.0275803	0.0157906	0.00746689		104.4	0.205386	0.204467	0.0782372	0.0782797	0.0257524	0.0257867	0.00810836	0.00859972		104.4	0.113945	0.118506	0.0482764	0.0447373	0.0211781	0.0187463	0.0168982	0.0113866		104.4	0.0513987	0.0529754	0.0269285	0.0233546	0.0137521	0.0114211	0.00331429	0.00270447
	104.6	0.347674	0.339158	0.139844	0.142377	0.0477952	0.0501374	0.0194184	0.0202724		104.6	0.213321	0.217319	0.10426	0.0940479	0.0350047	0.0276316	0.015489	0.00748098		104.6	0.20526	0.20482	0.0782906	0.0784246	0.0255657	0.0258356	0.00821733	0.00861613		104.6	0.114235	0.118711	0.0482509	0.0448202	0.0211266	0.0187818	0.015928	0.0114083		104.6	0.0515847	0.0530465	0.0266723	0.023394	0.0136888	0.0114418	0.00323092	0.00270949
	104.8	0.348384	0.3397	0.140112	0.142634	0.0484308	0.0502314	0.019316	0.0203109		104.8	0.212884	0.217656	0.104086	0.094215	0.0350231	0.0276828	0.0154797	0.00749507		104.8	0.205692	0.205173	0.077982	0.0785694	0.0254874	0.0258844	0.00883638	0.00863254		104.8	0.114528	0.118916	0.0488592	0.044903	0.0207121	0.0188173	0.0156983	0.01143		104.8	0.0519574	0.0531175	0.0265185	0.0234333	0.0135445	0.0114625	0.00358156	0.00271451
	105	0.348565	0.340241	0.140486	0.142891	0.0485995	0.0503254	0.0192122	0.0203494		105	0.212982	0.217993	0.103838	0.094382	0.0351872	0.0277341	0.0154477	0.00750916		105	0.206413	0.205525	0.0777311	0.0787143	0.0256608	0.0259333	0.00921199	0.00864895		105	0.113752	0.119121	0.047948	0.0449859	0.0203888	0.0188529	0.0150963	0.0114518		105	0.0521669	0.0531885	0.0268869	0.0234727	0.0139046	0.0114832	0.00399084	0.00271953
	105.2	0.348779	0.340782	0.140683	0.143147	0.0490372	0.0504194	0.0193109	0.0203879		105.2	0.21376	0.21833	0.104108	0.094549	0.0356088	0.0277854	0.016421	0.00752325		105.2	0.207085	0.205878	0.0782297	0.0788591	0.0257409	0.0259821	0.00955725	0.00866536		105.2	0.113532	0.119326	0.047591	0.0450688	0.0201399	0.0188884	0.0149113	0.0114735		105.2	0.0518322	0.0532593	0.0263435	0.023512	0.0136263	0.0115039	0.00325362	0.00272455
	105.4	0.349732	0.341323	0.140348	0.143404	0.0491143	0.0505134	0.019245	0.0204264		105.4	0.213821	0.218667	0.104382	0.094716	0.0348649	0.0278367	0.015994	0.00753734		105.4	0.207539	0.20623	0.078045	0.0790039	0.0251054	0.0260309	0.00908711	0.00868177		105.4	0.113285	0.119531	0.0471055	0.0451516	0.0193262	0.0189239	0.0145902	0.0114952		105.4	0.0514975	0.0533301	0.026723	0.0235513	0.0137089	0.0115246	0.00297736	0.00272957
	105.6	0.350695	0.341863	0.140444	0.14366	0.04899	0.0506074	0.0196679	0.0204649		105.6	0.214321	0.219003	0.104425	0.0948829	0.0346964	0.027888	0.0165556	0.00755142		105.6	0.207996	0.206582	0.0783026	0.0791487	0.0248932	0.0260797	0.00894999	0.00869818		105.6	0.113907	0.119736	0.0477884	0.0452345	0.0187764	0.0189594	0.0149459	0.011517		105.6	0.0516283	0.0534007	0.0265399	0.0235906	0.0139767	0.0115453	0.0028081	0.00273459
	105.8	0.351457	0.342403	0.140642	0.143917	0.0488165	0.0507014	0.0198031	0.0205035		105.8	0.214251	0.219339	0.104821	0.0950498	0.035112	0.0279392	0.0166314	0.00756551		105.8	0.208909	0.206934	0.0783468	0.0792935	0.0247333	0.0261286	0.00945091	0.00871459		105.8	0.114273	0.11994	0.0491448	0.0453173	0.0193126	0.0189949	0.0145976	0.0115387		105.8	0.0520858	0.0534713	0.0273401	0.0236298	0.0150434	0.011566	0.00330178	0.00273961
	106	0.352325	0.342943	0.140866	0.144173	0.0491839	0.0507953	0.0199092	0.020542		106	0.213945	0.219675	0.104859	0.0952166	0.0352162	0.0279905	0.0168273	0.00757959		106	0.20956	0.207286	0.0786336	0.0794383	0.0246869	0.0261774	0.00956264	0.008731		106	0.114877	0.120145	0.0496378	0.0454001	0.0199032	0.0190304	0.015188	0.0115604		106	0.0530389	0.0535418	0.0279291	0.0236691	0.0158807	0.0115866	0.00345986	0.00274463
	106.2	0.353421	0.343482	0.140958	0.144429	0.0490401	0.0508893	0.0193824	0.0205805		106.2	0.214463	0.22001	0.104979	0.0953834	0.0354772	0.0280418	0.0172555	0.00759368		106.2	0.210104	0.207638	0.0779463	0.079583	0.0242961	0.0262262	0.00936941	0.00874741		106.2	0.11567	0.12035	0.0500338	0.045483	0.0209942	0.0190659	0.0156809	0.0115822		106.2	0.0539041	0.0536122	0.0288405	0.0237083	0.0167271	0.0116073	0.00380067	0.00274964
	106.4	0.355096	0.344021	0.141272	0.144685	0.049272	0.0509833	0.019611	0.020619		106.4	0.21486	0.220345	0.105313	0.0955502	0.0358921	0.028093	0.0177077	0.00760776		106.4	0.209686	0.20799	0.0780071	0.0797277	0.0237235	0.026275	0.00921499	0.00876382		106.4	0.116306	0.120554	0.0498586	0.0455658	0.0212556	0.0191014	0.0159557	0.0116039		106.4	0.0534771	0.0536825	0.0292872	0.0237475	0.0167973	0.011628	0.00407081	0.00275466
	106.6	0.355457	0.344559	0.141443	0.144942	0.0490828	0.0510772	0.0194381	0.0206575		106.6	0.215099	0.22068	0.105534	0.0957168	0.0361589	0.0281442	0.0174005	0.00762185		106.6	0.210716	0.208341	0.078103	0.0798724	0.024114	0.0263239	0.00978602	0.00878023		106.6	0.116335	0.120759	0.0504529	0.0456486	0.0214711	0.0191369	0.0166375	0.0116256		106.6	0.0542796	0.0537527	0.0299066	0.0237867	0.0176015	0.0116486	0.00431158	0.00275968
	106.8	0.355558	0.345097	0.141295	0.145198	0.0492432	0.0511712	0.0187485	0.020696		106.8	0.215632	0.221015	0.105861	0.0958835	0.0365779	0.0281955	0.0174602	0.00763593		106.8	0.2113	0.208693	0.0780544	0.0800171	0.0240211	0.0263727	0.00933202	0.00879664		106.8	0.116347	0.120963	0.0506371	0.0457313	0.021576	0.0191724	0.0173185	0.0116474		106.8	0.054644	0.0538228	0.0301594	0.0238259	0.0177077	0.0116693	0.00377372	0.00276469
	107	0.356272	0.345635	0.141414	0.145454	0.0496006	0.0512651	0.0183064	0.0207345		107	0.216138	0.22135	0.105726	0.0960501	0.0367426	0.0282467	0.0171786	0.00765001		107	0.211395	0.209044	0.0784518	0.0801618	0.0239978	0.0264215	0.00930133	0.00881305		107	0.117212	0.121167	0.0509728	0.0458141	0.0222627	0.0192079	0.0179952	0.0116691		107	0.0540201	0.0538928	0.0302816	0.023865	0.0176102	0.01169	0.00355605	0.00276971
	107.2	0.356757	0.346172	0.142239	0.14571	0.0494163	0.051359	0.0181411	0.020773		107.2	0.216871	0.221684	0.106269	0.0962166	0.0369484	0.0282979	0.017202	0.00766409		107.2	0.211596	0.209395	0.0788792	0.0803064	0.0242531	0.0264703	0.00892367	0.00882946		107.2	0.1179	0.121371	0.0509289	0.0458969	0.0228209	0.0192434	0.0181666	0.0116908		107.2	0.0538924	0.0539627	0.0309897	0.0239042	0.0180339	0.0117106	0.00416468	0.00277472
	107.4	0.357361	0.346709	0.142421	0.145966	0.049398	0.051453	0.0178403	0.0208115		107.4	0.217686	0.222018	0.106565	0.0963831	0.0372311	0.0283492	0.016928	0.00767817		107.4	0.212264	0.209746	0.0787857	0.080451	0.0244892	0.0265191	0.00844355	0.00884587		107.4	0.118227	0.121576	0.0509886	0.0459796	0.0233082	0.0192789	0.018718	0.0117125		107.4	0.0539897	0.0540326	0.0313535	0.0239433	0.0180086	0.0117313	0.00434948	0.00277974
	107.6	0.357898	0.347246	0.142722	0.146222	0.0492939	0.0515469	0.0176265	0.02085		107.6	0.217757	0.222351	0.107245	0.0965496	0.0369049	0.0284004	0.0163043	0.00769225		107.6	0.213153	0.210097	0.0794679	0.0805957	0.0248169	0.0265679	0.00881094	0.00886227		107.6	0.118269	0.12178	0.0508123	0.0460624	0.0232646	0.0193144	0.0187142	0.0117343		107.6	0.0539296	0.0541023	0.0319426	0.0239824	0.0178682	0.0117519	0.00499315	0.00278475
	107.8	0.357867	0.347782	0.143269	0.146477	0.04951	0.0516408	0.0177264	0.0208885		107.8	0.218128	0.222685	0.107777	0.096716	0.0371256	0.0284516	0.0160391	0.00770633		107.8	0.213792	0.210448	0.0799062	0.0807402	0.0250037	0.0266167	0.00901163	0.00887868		107.8	0.118659	0.121984	0.050556	0.0461451	0.0234368	0.0193499	0.0192154	0.011756		107.8	0.0539356	0.054172	0.0319569	0.0240214	0.0176767	0.0117725	0.00506943	0.00278976
	108	0.358273	0.348318	0.14335	0.146733	0.0494031	0.0517347	0.0178914	0.020927		108	0.218526	0.223018	0.10888	0.0968824	0.0377663	0.0285028	0.016483	0.0077204		108	0.214461	0.210798	0.0807727	0.0808848	0.0258198	0.0266655	0.00957215	0.00889509		108	0.11862	0.122187	0.0513119	0.0462278	0.0235043	0.0193854	0.0192921	0.0117777		108	0.0537408	0.0542416	0.0319071	0.0240605	0.0172741	0.0117932	0.00517678	0.00279478
	108.2	0.358862	0.348854	0.143807	0.146989	0.0495259	0.0518286	0.0181967	0.0209655		108.2	0.219263	0.223351	0.109826	0.0970487	0.0378426	0.028554	0.0162184	0.00773448		108.2	0.214319	0.211148	0.081195	0.0810294	0.0261963	0.0267143	0.00969095	0.0089115		108.2	0.119519	0.122391	0.0516378	0.0463105	0.0235616	0.0194209	0.0192308	0.0117994		108.2	0.0534128	0.0543111	0.031993	0.0240996	0.017319	0.0118138	0.00524548	0.00279979
	108.4	0.359173	0.349389	0.144204	0.147245	0.0497194	0.0519225	0.0187378	0.021004		108.4	0.219082	0.223684	0.109673	0.0972149	0.0376385	0.0286052	0.0152032	0.00774856		108.4	0.214918	0.211499	0.0817992	0.0811739	0.0264243	0.0267631	0.0102352	0.00892791		108.4	0.119931	0.122595	0.0520871	0.0463932	0.0234524	0.0194564	0.0191256	0.0118212		108.4	0.053553	0.0543805	0.0320534	0.0241386	0.0169561	0.0118344	0.00558174	0.0028048
	108.6	0.359795	0.349924	0.143695	0.1475	0.0490446	0.0520164	0.0183262	0.0210425		108.6	0.219308	0.224016	0.109755	0.0973812	0.037611	0.0286564	0.0150897	0.00776263		108.6	0.215164	0.211849	0.0821106	0.0813184	0.0264874	0.0268119	0.0103575	0.00894431		108.6	0.120391	0.122799	0.0522649	0.0464759	0.0234914	0.0194919	0.018642	0.0118429		108.6	0.0537538	0.0544498	0.0319614	0.0241776	0.0163371	0.0118551	0.00508226	0.00280981
	108.8	0.360371	0.350458	0.143687	0.147756	0.0497104	0.0521102	0.0179327	0.0210809		108.8	0.218284	0.224348	0.108958	0.0975474	0.0367261	0.0287075	0.0144854	0.0077767		108.8	0.215408	0.212199	0.0815278	0.0814629	0.0262679	0.0268607	0.0103302	0.00896072		108.8	0.120784	0.123002	0.0529167	0.0465586	0.0230945	0.0195273	0.0187263	0.0118646		108.8	0.0535264	0.054519	0.0313424	0.0242166	0.0154343	0.0118757	0.00527451	0.00281482
	109	0.360722	0.350993	0.14384	0.148011	0.0496263	0.0522041	0.0181596	0.0211194		109	0.218407	0.22468	0.109372	0.0977135	0.0367237	0.0287587	0.0141962	0.00779078		109	0.215315	0.212549	0.0813948	0.0816074	0.0260132	0.0269095	0.00977064	0.00897713		109	0.120495	0.123206	0.052883	0.0466412	0.022401	0.0195628	0.0185372	0.0118864		109	0.0530591	0.0545881	0.031405	0.0242555	0.0153808	0.0118963	0.00530283	0.00281983
	109.2	0.361833	0.351526	0.14382	0.148267	0.050399	0.052298	0.0186533	0.0211579		109.2	0.218247	0.225012	0.109154	0.0978796	0.0359361	0.0288099	0.014083	0.00780485		109.2	0.215454	0.212899	0.0808987	0.0817518	0.0259595	0.0269583	0.00970174	0.00899353		109.2	0.120697	0.123409	0.052739	0.0467239	0.0218689	0.0195983	0.0185721	0.0119081		109.2	0.052474	0.0546572	0.0304184	0.0242945	0.0146259	0.0119169	0.00475491	0.00282484
	109.4	0.363268	0.35206	0.14435	0.148522	0.0503461	0.0523918	0.0190052	0.0211964		109.4	0.218345	0.225343	0.10931	0.0980456	0.0355726	0.028861	0.0141642	0.00781892		109.4	0.215443	0.213248	0.0805758	0.0818963	0.0257474	0.0270071	0.00943385	0.00900994		109.4	0.121063	0.123612	0.0530075	0.0468065	0.0214177	0.0196338	0.018911	0.0119298		109.4	0.0524548	0.0547261	0.0307185	0.0243334	0.0149596	0.0119375	0.00500066	0.00282984
	109.6	0.364058	0.352593	0.144852	0.148777	0.0504791	0.0524857	0.0196986	0.0212349		109.6	0.218306	0.225674	0.108764	0.0982116	0.0358872	0.0289122	0.0145486	0.00783299		109.6	0.215268	0.213598	0.0805573	0.0820407	0.0254027	0.0270559	0.00909608	0.00902634		109.6	0.121249	0.123816	0.0535696	0.0468892	0.0212556	0.0196693	0.0189301	0.0119515		109.6	0.0521097	0.054795	0.0303798	0.0243723	0.015107	0.0119581	0.00510778	0.00283485
	109.8	0.364842	0.353126	0.14519	0.149032	0.0509836	0.0525795	0.0198986	0.0212734		109.8	0.218538	0.226005	0.10904	0.0983776	0.0358428	0.0289634	0.0146029	0.00784706		109.8	0.215724	0.213947	0.0802266	0.0821851	0.025343	0.0271047	0.00964046	0.00904275		109.8	0.121678	0.124019	0.0535379	0.0469718	0.0223605	0.0197047	0.0187178	0.0119733		109.8	0.0520664	0.0548637	0.0304509	0.0244112	0.0155104	0.0119787	0.0054268	0.00283986
	110	0.365833	0.353658	0.146098	0.149288	0.0517464	0.0526733	0.0202491	0.0213119		110	0.218872	0.226336	0.108948	0.0985435	0.0362444	0.0290145	0.0149147	0.00786113		110	0.216041	0.214296	0.0804482	0.0823295	0.0253557	0.0271534	0.00938527	0.00905915		110	0.122007	0.124222	0.0529331	0.0470544	0.0220319	0.0197402	0.0193002	0.011995		110	0.0523039	0.0549324	0.030917	0.0244501	0.0163546	0.0119993	0.0059074	0.00284486
	110.2	0.366637	0.35419	0.146279	0.149543	0.0521366	0.0527672	0.0206553	0.0213504		110.2	0.219573	0.226666	0.109419	0.0987093	0.036317	0.0290656	0.0154018	0.0078752		110.2	0.216006	0.214645	0.0800694	0.0824738	0.0250019	0.0272022	0.00911921	0.00907556		110.2	0.121439	0.124425	0.0519133	0.047137	0.0214486	0.0197757	0.0185221	0.0120167		110.2	0.0523223	0.055001	0.0309081	0.0244889	0.0163576	0.0120199	0.00619897	0.00284987
	110.4	0.367449	0.354722	0.146862	0.149798	0.0524274	0.052861	0.021304	0.0213888		110.4	0.220114	0.226996	0.109962	0.0988752	0.0365793	0.0291168	0.0154066	0.00788927		110.4	0.216085	0.214994	0.0800503	0.0826182	0.0245283	0.027251	0.00875183	0.00909196		110.4	0.121465	0.124628	0.0512253	0.0472196	0.0212536	0.0198112	0.0181752	0.0120384		110.4	0.0523855	0.0550695	0.031324	0.0245278	0.0165805	0.0120405	0.00621223	0.00285488
	110.6	0.367445	0.355253	0.147066	0.150053	0.052183	0.0529548	0.0211461	0.0214273		110.6	0.220864	0.227326	0.110225	0.0990409	0.03671	0.0291679	0.0151014	0.00790333		110.6	0.216114	0.215343	0.0797173	0.0827625	0.0244272	0.0272998	0.00829669	0.00910837		110.6	0.120748	0.124831	0.0507886	0.0473022	0.0208937	0.0198466	0.0182589	0.0120602		110.6	0.0524625	0.0551379	0.0309675	0.0245666	0.0165041	0.0120611	0.00558154	0.00285988
	110.8	0.367555	0.355784	0.147996	0.150308	0.051745	0.0530486	0.0209361	0.0214658		110.8	0.221849	0.227655	0.110779	0.0992066	0.0369945	0.029219	0.015009	0.0079174		110.8	0.216182	0.215692	0.0792705	0.0829068	0.0238927	0.0273486	0.00750498	0.00912477		110.8	0.120689	0.125034	0.0497461	0.0473848	0.0203175	0.0198821	0.0181474	0.0120819		110.8	0.0521394	0.0552063	0.0307198	0.0246054	0.0167742	0.0120816	0.00513199	0.00286488
	111	0.368631	0.356315	0.148844	0.150563	0.0524186	0.0531424	0.0213758	0.0215043		111	0.222817	0.227985	0.110931	0.0993723	0.0373589	0.0292702	0.0152923	0.00793146		111	0.216568	0.21604	0.0794688	0.0830511	0.0236765	0.0273973	0.00725454	0.00914118		111	0.121338	0.125236	0.0501614	0.0474673	0.0207732	0.0199176	0.0181568	0.0121036		111	0.0515331	0.0552745	0.0301233	0.0246442	0.0166688	0.0121022	0.00542483	0.00286989
	111.2	0.369134	0.356845	0.149811	0.150818	0.0521587	0.0532362	0.021543	0.0215428		111.2	0.223635	0.228314	0.11163	0.099538	0.0378482	0.0293213	0.0155773	0.00794553		111.2	0.217085	0.216388	0.0801356	0.0831953	0.0235677	0.0274461	0.00730629	0.00915758		111.2	0.121739	0.125439	0.0501708	0.0475499	0.0212983	0.019953	0.0179584	0.0121253		111.2	0.0518757	0.0553427	0.0297257	0.0246829	0.0165686	0.0121228	0.00506632	0.00287489
	111.4	0.369039	0.357375	0.150273	0.151072	0.0520924	0.05333	0.0209561	0.0215812		111.4	0.224518	0.228643	0.111585	0.0997035	0.0378123	0.0293724	0.0156086	0.00795959		111.4	0.217785	0.216737	0.0800252	0.0833396	0.0241149	0.0274949	0.00731178	0.00917398		111.4	0.121333	0.125642	0.0495043	0.0476324	0.0210371	0.0199885	0.0177303	0.012147		111.4	0.0518801	0.0554107	0.0298001	0.0247217	0.0166339	0.0121433	0.00501144	0.00287989
	111.6	0.369731	0.357904	0.150865	0.151327	0.0524686	0.0534237	0.0210664	0.0216197		111.6	0.225035	0.228971	0.112285	0.0998691	0.0382849	0.0294235	0.0158521	0.00797366		111.6	0.218862	0.217085	0.0806899	0.0834838	0.0249725	0.0275436	0.00797115	0.00919039		111.6	0.120766	0.125844	0.0490603	0.0477149	0.021122	0.020024	0.0170223	0.0121688		111.6	0.0509984	0.0554787	0.0289259	0.0247604	0.0159275	0.0121639	0.00426866	0.00288489
	111.8	0.369869	0.358434	0.151392	0.151582	0.0523428	0.0535175	0.0211668	0.0216582		111.8	0.225633	0.2293	0.112688	0.100035	0.0386014	0.0294746	0.0159744	0.00798772		111.8	0.219677	0.217433	0.081663	0.083628	0.0256136	0.0275924	0.00845772	0.00920679		111.8	0.12093	0.126047	0.048948	0.0477975	0.0214255	0.0200594	0.0176129	0.0121905		111.8	0.0505	0.0555466	0.0277577	0.0247991	0.0150505	0.0121845	0.00298027	0.00288989
	112	0.370188	0.358962	0.151314	0.151837	0.051885	0.0536113	0.0207121	0.0216967		112	0.226512	0.229628	0.113488	0.1002	0.0394429	0.0295257	0.0166443	0.00800178		112	0.220269	0.217781	0.0821141	0.0837722	0.0264125	0.0276412	0.00869797	0.00922319		112	0.120351	0.126249	0.0489079	0.04788	0.0214704	0.0200949	0.0169507	0.0122122		112	0.0505203	0.0556144	0.0272328	0.0248378	0.0150735	0.012205	0.00291588	0.00289489
	112.2	0.369904	0.359491	0.151027	0.152091	0.051235	0.053705	0.020643	0.0217352		112.2	0.226533	0.229956	0.11329	0.100365	0.039151	0.0295767	0.0157584	0.00801584		112.2	0.221017	0.218128	0.0826813	0.0839164	0.0263939	0.0276899	0.00863938	0.0092396		112.2	0.121164	0.126451	0.0492599	0.0479625	0.0219084	0.0201304	0.0173444	0.0122339		112.2	0.0500821	0.0556821	0.0268317	0.0248765	0.0147124	0.0122255	0.00235301	0.00289989
	112.4	0.370116	0.360019	0.150569	0.152346	0.050666	0.0537988	0.0205508	0.0217736		112.4	0.226628	0.230283	0.113521	0.100531	0.0392666	0.0296278	0.0156323	0.0080299		112.4	0.22208	0.218476	0.0832593	0.0840605	0.0266837	0.0277387	0.00889213	0.009256		112.4	0.1215	0.126653	0.0496656	0.048045	0.0221834	0.0201658	0.0172345	0.0122557		112.4	0.0503312	0.0557498	0.0265111	0.0249151	0.0145203	0.0122461	0.00230807	0.00290489
	112.6	0.369878	0.360547	0.149907	0.1526	0.0500161	0.0538925	0.0194606	0.0218121		112.6	0.226724	0.23061	0.113528	0.100696	0.039297	0.0296789	0.0161541	0.00804396		112.6	0.22244	0.218823	0.0837471	0.0842047	0.0269562	0.0277874	0.00877651	0.0092724		112.6	0.121347	0.126856	0.0496451	0.0481274	0.0218694	0.0202013	0.0166571	0.0122774		112.6	0.0503621	0.0558173	0.0262195	0.0249537	0.0142735	0.0122666	0.00209896	0.00290989
	112.8	0.370619	0.361074	0.149674	0.152854	0.0505033	0.0539863	0.0194289	0.0218506		112.8	0.226077	0.230937	0.112835	0.100861	0.0387133	0.02973	0.0156073	0.00805802		112.8	0.222203	0.219171	0.0835204	0.0843488	0.0267245	0.0278362	0.00878653	0.0092888		112.8	0.122002	0.127058	0.0504806	0.0482099	0.0221263	0.0202367	0.017009	0.0122991		112.8	0.0502413	0.0558848	0.0257306	0.0249923	0.0139479	0.0122872	0.00267233	0.00291489
	113	0.370659	0.361601	0.149821	0.153109	0.0502025	0.05408	0.0193613	0.0218891		113	0.225828	0.231264	0.112499	0.101027	0.0385644	0.029781	0.0158988	0.00807207		113	0.222132	0.219518	0.0835615	0.0844929	0.0265014	0.0278849	0.00824874	0.0093052		113	0.122293	0.12726	0.0507024	0.0482924	0.0222016	0.0202722	0.0172553	0.0123208		113	0.0505004	0.0559521	0.0261935	0.0250309	0.01372	0.0123077	0.0025762	0.00291989
	113.2	0.371945	0.362128	0.150468	0.153363	0.050774	0.0541737	0.0197369	0.0219275		113.2	0.225813	0.231591	0.112011	0.101192	0.0383903	0.0298321	0.0157309	0.00808613		113.2	0.222755	0.219865	0.0840545	0.084637	0.0271819	0.0279337	0.00927921	0.00932161		113.2	0.122357	0.127461	0.0502009	0.0483748	0.0221561	0.0203077	0.0170857	0.0123425		113.2	0.0509306	0.0560194	0.0263658	0.0250695	0.0137074	0.0123282	0.00252906	0.00292488
	113.4	0.372465	0.362654	0.150328	0.153617	0.0502339	0.0542674	0.0194758	0.021966		113.4	0.225948	0.231917	0.112092	0.101357	0.0388905	0.0298831	0.015981	0.00810018		113.4	0.222935	0.220212	0.0847246	0.084781	0.0272141	0.0279824	0.00948235	0.00933801		113.4	0.122434	0.127663	0.0506246	0.0484572	0.0221441	0.0203431	0.017165	0.0123643		113.4	0.051145	0.0560866	0.0267328	0.0251081	0.0138772	0.0123487	0.00243397	0.00292988
	113.6	0.373266	0.36318	0.150432	0.153872	0.0508661	0.0543611	0.019824	0.0220045		113.6	0.225902	0.232243	0.111369	0.101522	0.0382514	0.0299341	0.0153978	0.00811424		113.6	0.222752	0.220558	0.0852891	0.0849251	0.0268611	0.0280312	0.00950583	0.00935441		113.6	0.123202	0.127865	0.0513718	0.0485397	0.022807	0.0203785	0.0175337	0.012386		113.6	0.0513962	0.0561537	0.0268009	0.0251466	0.0139533	0.0123693	0.00290537	0.00293488
	113.8	0.373819	0.363706	0.15042	0.154126	0.0511913	0.0544548	0.0197053	0.0220429		113.8	0.226123	0.232569	0.111322	0.101687	0.0379636	0.0299852	0.0157032	0.00812829		113.8	0.223156	0.220905	0.0858779	0.0850691	0.0268608	0.0280799	0.0101532	0.00937081		113.8	0.123847	0.128067	0.0509556	0.0486221	0.0229363	0.020414	0.0176751	0.0124077		113.8	0.0521579	0.0562207	0.0278146	0.0251851	0.015002	0.0123898	0.00377138	0.00293987
[truncated: 3,930 more rows]

## Sheet: Supplementary Fig. 10
		CDR H3 length	% of human
		0
		1	0.106417
		2	0.123405
		3	0.14723
		4	0.164284
		5	0.511963
		6	0.713247
		7	0.785489
		8	1.9361
		9	2.83575
		10	4.18014
[truncated: 122 more rows]
